# Supplementary material for: Uncovering the acetylation sites of Dnmt3L that regulate protein stability and differentiation potency in embryonic stem cells
Source: Exp Mol Med. 2026 Mar 4;58(3):709–24. doi: 10.1038/s12276-026-01655-w (PMC13049025; doi:10.1038/s12276-026-01655-w)
Supplement: Supplementary file 3 — Source data [file 12276_2026_1655_MOESM3_ESM.xlsx]

## Sheet: Source Datasets
Source datasets

## Sheet: Fig. 1c
Source data, Related to Fig. 1c
N = 4
2i-LIF																		2i-LIF-KSR
	Dnmt3L (Protein)				Dnmt3L (mRNA)				Dnmt3A2 (Protein)				Dnmt3A (mRNA)						Dnmt3L (Protein)				Dnmt3L (mRNA)				Dnmt3A2 (Protein)				Dnmt3A (mRNA)
0	1	1	1	1	1	1	1	1	1	1	1	1	1	1	1	1		0	1	1	1	1	1	1	1	1	1	1	1	1	1	1	1	1
3	0.0345214	0.0453424	0.0483037	0.070566	0.141508	0.191744	0.117347	0.0939333	0.027698	0.005576	0.028317	0.010465	0.112	0.15	0.152	0.106		1	0	0	0	0.012975	0.012426	0.01473	0.015074	0.325384	0.39576	0.440623	0.243603	0.244676	0.237561	0.241044	0.152	0.106
6	0.310366	0.373125	0.26831	0.387696	0.057314	0.0687915	0.0481531	0.036488	0.015544	0.004029	0.025886	0.012876	0.229	0.199	0.251	0.208		2	0.217005	0.211954	0.253566	0.526678	0.533404	0.49984	0.526627	0.24091	0.258479	0.243608	0.20703	0.167379	0.182105	0.180615	0.251	0.208
9	0.343758	0.303487	0.274866	0.321771	0.293978	0.361233	0.293427	0.249103	0.015085	0.002196	0.038362	0.015813	0.114	0.094	0.133	0.099		3	0.124186	0.365743	0.393185	0.717377	0.879573	0.723533	0.688945	0.538779	0.294028	0.318869	0.209918	0.186321	0.194016	0.203609	0.133	0.099
12	0.202649	0.123939	0.184403	0.158159	0.471251	0.529903	0.496068	0.465291	0.011277	0.001245	0.034036	0.017031	0.168	0.17	0.183	0.222		4	0.496999	0.452978	0.556205	0.961188	1.10135	0.752382	0.717282	0.331133	0.330006	0.428929	0.243619	0.225994	0.220875	0.223092	0.183	0.222
15	0.456319	0.580952	0.432572	0.529813	0.503941	0.513449	0.397182	0.365861	0.062069	0.030047	0.06503	0.059421	0.142	0.124	0.159	0.123		5	0.770635	0.903131	0.861923	1.09301	0.930019	0.985058	0.931843	0.414859	0.41042	0.477392	0.320408	0.316532	0.354279	0.298218	0.159	0.123
18	0.58416	0.624328	0.494608	0.580067	1.91551	1.66509	1.91159	1.74827	0.067809	0.049979	0.060952	0.067146	0.167	0.215	0.206	0.158
20	1.20376	1.34524	1.27546	1.37561	2.2395	2.06591	2.37922	2.02305	0.070132	0.059355	0.05958	0.071659	0.209316	0.170637	0.198308	0.194359
Compare column means (main column effect)																		Compare column means (main column effect)
Number of families	1																	Number of families	1
Number of comparisons per family	6																	Number of comparisons per family	6
Alpha	0.05																	Alpha	0.05
Bonferroni's multiple comparisons test	Mean Diff.	95.00% CI of diff.	Significant?	Summary	Adjusted P Value													Bonferroni's multiple comparisons test	Mean Diff.	95.00% CI of diff.	Significant?	Summary	Adjusted P Value
Dnmt3L (Protein) vs. Dnmt3L (mRNA)	-0.2722	-0.305 to -0.2393	Yes	****	<0.0001													Dnmt3L (Protein) vs. Dnmt3L (mRNA)	-0.09352	-0.1997 to 0.01265	No	ns	0.1169
Dnmt3L (Protein) vs. Dnmt3A2 (Protein)	0.3733	0.3404 to 0.4062	Yes	****	<0.0001													Dnmt3L (Protein) vs. Dnmt3A2 (Protein)	0.1231	0.01696 to 0.2293	Yes	*	0.0144
Dnmt3L (Protein) vs. Dnmt3A (mRNA)	0.2587	0.2258 to 0.2915	Yes	****	<0.0001													Dnmt3L (Protein) vs. Dnmt3A (mRNA)	0.2061	0.09997 to 0.3123	Yes	****	<0.0001
Dnmt3L (mRNA) vs. Dnmt3A2 (Protein)	0.6455	0.6126 to 0.6783	Yes	****	<0.0001													Dnmt3L (mRNA) vs. Dnmt3A2 (Protein)	0.2166	0.1105 to 0.3228	Yes	****	<0.0001
Dnmt3L (mRNA) vs. Dnmt3A (mRNA)	0.5309	0.498 to 0.5637	Yes	****	<0.0001													Dnmt3L (mRNA) vs. Dnmt3A (mRNA)	0.2997	0.1935 to 0.4058	Yes	****	<0.0001
Dnmt3A2 (Protein) vs. Dnmt3A (mRNA)	-0.1146	-0.1475 to -0.08177	Yes	****	<0.0001													Dnmt3A2 (Protein) vs. Dnmt3A (mRNA)	0.08301	-0.02316 to 0.1892	No	ns	0.2241
Test details	Mean 1	Mean 2	Mean Diff.	SE of diff.	N1	N2	t	DF										Test details	Mean 1	Mean 2	Mean Diff.	SE of diff.	N1	N2	t	DF
Dnmt3L (Protein) vs. Dnmt3L (mRNA)	0.5292	0.8014	-0.2722	0.01219	32	32	22.32	96										Dnmt3L (Protein) vs. Dnmt3L (mRNA)	0.5383	0.6318	-0.09352	0.03913	24	24	2.39	72
Dnmt3L (Protein) vs. Dnmt3A2 (Protein)	0.5292	0.1559	0.3733	0.01219	32	32	30.61	96										Dnmt3L (Protein) vs. Dnmt3A2 (Protein)	0.5383	0.4151	0.1231	0.03913	24	24	3.147	72
Dnmt3L (Protein) vs. Dnmt3A (mRNA)	0.5292	0.2705	0.2587	0.01219	32	32	21.21	96										Dnmt3L (Protein) vs. Dnmt3A (mRNA)	0.5383	0.3321	0.2061	0.03913	24	24	5.268	72
Dnmt3L (mRNA) vs. Dnmt3A2 (Protein)	0.8014	0.1559	0.6455	0.01219	32	32	52.93	96										Dnmt3L (mRNA) vs. Dnmt3A2 (Protein)	0.6318	0.4151	0.2166	0.03913	24	24	5.536	72
Dnmt3L (mRNA) vs. Dnmt3A (mRNA)	0.8014	0.2705	0.5309	0.01219	32	32	43.53	96										Dnmt3L (mRNA) vs. Dnmt3A (mRNA)	0.6318	0.3321	0.2997	0.03913	24	24	7.657	72
Dnmt3A2 (Protein) vs. Dnmt3A (mRNA)	0.1559	0.2705	-0.1146	0.01219	32	32	9.4	96										Dnmt3A2 (Protein) vs. Dnmt3A (mRNA)	0.4151	0.3321	0.08301	0.03913	24	24	2.121	72

## Sheet: Fig. 1d
Source data, Related to Fig. 1d
N = 4
RE_2i_FBS_RNA										RE_2i_FBS_protein										RE_FBS_2i_KSR_RNA										RE_FBS_2i_KSR_protein
Dnmt3A	Dnmt3B	Dnmt3L	Control							Dnmt3A2	Dnmt3B	Dnmt3L	Control							Dnmt3A	Dnmt3B	Dnmt3L	Control							Dnmt3A2	Dnmt3B	Dnmt3L	Control
0.891621	1.63596	7.16893	1							0.35614	4.06836	7.52469	1							1.12064	1.65904	5.0542	1							1.26019	2.05815	4.38437	1
1.03196	1.72668	8.79512	1							0.420567	4.08974	5.34951	1							0.829927	1.62137	5.19963	1							0.926063	3.08634	4.66943	1
0.758762	1.3932	7.05047	1							0.319711	3.28282	6.22413	1							1.2627	1.63238	5.27053	1							0.952345	3.14001	5.09619	1
0.710701	1.08939	5.61706	1							0.349341	3.30374	5.55113	1							0.899214	1.7061	5.82326	1							0.9177	1.78998	6.54253	1
Number of families	1									Number of families	1									Number of families	1									Number of families	1
Number of comparisons per family	3									Number of comparisons per family	3									Number of comparisons per family	3									Number of comparisons per family	3
Alpha	0.05									Alpha	0.05									Alpha	0.05									Alpha	0.05
Bonferroni's multiple comparisons test	Mean Diff.	95.00% CI of diff.	Significant?	Summary	Adjusted P Value	D-?				Bonferroni's multiple comparisons test	Mean Diff.	95.00% CI of diff.	Significant?	Summary	Adjusted P Value	D-?				Bonferroni's multiple comparisons test	Mean Diff.	95.00% CI of diff.	Significant?	Summary	Adjusted P Value	D-?				Bonferroni's multiple comparisons test	Mean Diff.	95.00% CI of diff.	Significant?	Summary	Adjusted P Value	D-?
Control vs. Dnmt3A	0.1517	-1.163 to 1.467	No	ns	>0.9999	A	Dnmt3A			Control vs. Dnmt3A2	0.6386	-0.4255 to 1.703	No	ns	0.3635	A	Dnmt3A2			Control vs. Dnmt3A	-0.02812	-0.4144 to 0.3581	No	ns	>0.9999	A	Dnmt3A			Control vs. Dnmt3A2	-0.01407	-1.189 to 1.161	No	ns	>0.9999	A	Dnmt3A2
Control vs. Dnmt3B	-0.4613	-1.776 to 0.8538	No	ns	>0.9999	B	Dnmt3B			Control vs. Dnmt3B	-2.686	-3.75 to -1.622	Yes	****	<0.0001	B	Dnmt3B			Control vs. Dnmt3B	-0.6547	-1.041 to -0.2685	Yes	**	0.0015	B	Dnmt3B			Control vs. Dnmt3B	-1.519	-2.694 to -0.3435	Yes	*	0.0111	B	Dnmt3B
Control vs. Dnmt3L	-6.158	-7.473 to -4.843	Yes	****	<0.0001	C	Dnmt3L			Control vs. Dnmt3L	-5.162	-6.226 to -4.098	Yes	****	<0.0001	C	Dnmt3L			Control vs. Dnmt3L	-4.337	-4.723 to -3.951	Yes	****	<0.0001	C	Dnmt3L			Control vs. Dnmt3L	-4.173	-5.348 to -2.998	Yes	****	<0.0001	C	Dnmt3L
Test details	Mean 1	Mean 2	Mean Diff.	SE of diff.	n1	n2	t	DF		Test details	Mean 1	Mean 2	Mean Diff.	SE of diff.	n1	n2	t	DF		Test details	Mean 1	Mean 2	Mean Diff.	SE of diff.	n1	n2	t	DF		Test details	Mean 1	Mean 2	Mean Diff.	SE of diff.	n1	n2	t	DF
Control vs. Dnmt3A	1	0.8483	0.1517	0.4731	4	4	0.3207	12		Control vs. Dnmt3A2	1	0.3614	0.6386	0.3828	4	4	1.668	12		Control vs. Dnmt3A	1	1.028	-0.02812	0.139	4	4	0.2024	12		Control vs. Dnmt3A2	1	1.014	-0.01407	0.4228	4	4	0.03329	12
Control vs. Dnmt3B	1	1.461	-0.4613	0.4731	4	4	0.975	12		Control vs. Dnmt3B	1	3.686	-2.686	0.3828	4	4	7.017	12		Control vs. Dnmt3B	1	1.655	-0.6547	0.139	4	4	4.711	12		Control vs. Dnmt3B	1	2.519	-1.519	0.4228	4	4	3.592	12
Control vs. Dnmt3L	1	7.158	-6.158	0.4731	4	4	13.01	12		Control vs. Dnmt3L	1	6.162	-5.162	0.3828	4	4	13.48	12		Control vs. Dnmt3L	1	5.337	-4.337	0.139	4	4	31.21	12		Control vs. Dnmt3L	1	5.173	-4.173	0.4228	4	4	9.871	12

## Sheet: Fig. 1e
Source data, Related to Fig. 1e
N = 4
2i-LIF		Tfcp2l1				Esrrb				Prdm14				Mvh				Sycp3				Dazl				Stra8				Pla2g1b				Serpinb6c				Meg3				Dlk1				Dnmt3L
	0	0	0	0	0	0	0	5.80865	0	0	0	0	0	100	100	100	100	69.277	65.1672	66.3645	69.4698	0	0	0	0	100	100	100	100	100	100	100	100	0	0	0	0	0	0	0	0	100	100	100	100	50.7312	58.3353	51.0802	56.2871
	3	62.1316	71.0777	46.6376	51.4738	0.623988	15.4255	0	21.0304	53.7783	56.214	60.8382	67.199	11.0771	17.1295	27.9705	29.8125	24.251	20.6846	36.0509	28.2557	13.2683	25.3874	9.04864	19.4609	21.6849	22.8648	32.5353	25.7245	6.8902	0	0	0	45.4648	24.1461	33.9838	37.841	17.8689	11.9255	14.5742	34.0543	1.24721	4.62104	0	2.70604	4.53095	7.7023	3.71325	3.35586
	6	85.3286	88.0474	88.0758	82.5274	100	83.9485	93.5864	85.961	100	100	100	100	25.4484	15.0138	26.7692	28.8458	73.0292	74.0496	67.2467	84.0496	50.7671	50.6863	33.4284	86.5294	2.56931	0	6.42746	10.1201	27.231	47.3122	39.8137	21.0562	50.0333	55.1768	100	100	92.5541	100	100	100	3.26084	0	4.37252	8.20743	0	0	0	0
	9	100	100	100	100	59.4532	98.2519	66.6293	91.9699	73.8944	59.6877	62.9908	83.4447	27.217	11.6177	0	22.4737	100	100	100	100	100	87.8044	47.2949	59.8019	49.1057	51.4527	45.1708	65.966	0	23.5605	17.9269	16.6475	100	100	96.6426	96.0034	100	55.8144	42.6637	55.8016	0	14.2445	6.4905	5.68377	12.7362	18.3199	13.1625	12.4207
	12	57.2693	41.3719	63.6111	43.1048	60.1739	100	100	76.4484	94.1875	72.2259	70.6031	89.0889	0.432201	0	23.6787	0	0	0	2.64402	5.38248	14.5907	24.162	29.2817	30.9313	10.6486	18.9205	12.7283	36.4193	10.347	35.758	38.1117	9.42332	53.321	36.871	93.1226	50.0172	80.0307	52.0989	46.7074	38.8351	5.09921	2.69493	4.03649	0	22.2763	28.8862	24.037	25.0501
	15	32.252	38.2982	38.8369	33.0756	35.862	75.2184	28.7922	48.8411	84.0947	71.9939	64.1944	95.9358	0	0.32752	5.83029	3.41224	12.0737	3.47526	0	0	23.6289	28.5646	30.4017	53.0876	0	4.45664	0	0	0.832993	29.974	20.366	9.09048	57.8649	48.5814	60.0552	54.0516	89.6514	30.6874	36.0714	73.1329	3.77091	2.0255	10.3027	10.9508	24.0355	27.8554	18.7304	19.2415
	18	17.9274	27.3411	24.4235	29.3251	61.0606	96.5011	86.3087	100	83.1962	73.1364	72.5746	98.4559	2.64463	7.08677	20.9645	14.2432	28.9464	33.7026	36.514	26.0061	78.7377	100	100	100	9.07909	17.6134	10.2987	13.8076	18.1223	56.1765	34.3544	33.5098	81.7925	89.107	65.9828	96.804	65.6444	31.5746	39.8762	60.0128	7.53035	18.2699	5.03759	10.7172	100	100	100	100
2i-LIF-KSR		Tfcp2l1				Esrrb				Prdm14				Mvh				Sycp3				Dazl				Stra8				Pla2g1b				Serpinb6c				Meg3				Dlk1				Dnmt3L
	0	0	0	0	0	14.1337	22.9875	27.8021	15.3114	0	0	0	0	100	100	100	100	27.4021	27.5917	13.8269	17.7083	0	0	0	0	6.25566	13.4096	25.6041	36.9504	100	100	100	100	0	0	0	0	65.4858	58.9307	38.233	48.5022	100	100	100	100	91.3884	90.6931	100	100
	1	100	100	100	100	100	100	100	100	59.3649	54.1725	51.0885	48.5531	77.1218	78.8838	74.6027	84.2824	100	100	100	100	100	100	100	100	100	100	78.2095	100	6.85363	4.01489	2.2843	8.88272	100	100	100	100	100	100	100	100	3.32922	1.1736	0.268948	0	0	0	0	0
	2	45.7951	45.63	39.1983	46.3016	58.5516	42.3645	61.4481	75.6943	100	100	100	100	8.8894	9.00111	13.3927	26.4821	10.3253	6.94164	29.5046	31.9177	38.3488	36.0332	42.2726	64.7022	39.8576	0	0	27.7818	0	0	0	0	70.0396	62.8863	52.0751	79.6174	0	0	0	0	1.6658	0	0.170146	10.2821	47.5636	47.8436	49.2362	51.9382
	3	27.9342	23.7273	34.3031	42.3253	42.5439	56.4216	31.8381	71.4262	79.5734	82.114	80.3773	79.9968	9.09034	8.56587	0.590528	11.6446	32.0236	28.2012	18.6441	21.8744	45.4983	56.5414	64.1209	72.8173	18.08	40.6608	26.1859	0	16.2049	25.8344	19.1597	14.5133	34.2664	35.6336	26.5804	35.7078	25.3221	28.8804	19.0706	33.5702	0	1.3027	0	7.01422	65.2204	79.6337	71.94	68.4184
	4	27.2442	16.8307	28.2194	28.1863	0	0	0	0	62.2427	60.4266	59.4306	59.8558	0	0	0	0	0	0	0	0	58.6393	69.4516	70.8775	74.5744	0	45.0276	62.8451	7.01878	18.6645	30.6553	18.0913	35.1484	8.30794	8.2802	7.36932	8.59274	40.0235	33.5387	28.7806	32.0845	0.341619	0.654288	0.774661	6.29146	87.7948	100	74.868	71.2955
	5	14.2892	12.4368	30.7579	15.6462	37.9683	39.3917	51.1934	56.3846	57.7841	63.2258	39.9999	46.6471	5.68289	12.4435	6.35137	5.88845	22.2705	2.82145	12.1999	8.79933	62.7015	84.0118	84.2422	95.6802	62.9935	38.0702	100	27.5007	23.5706	23.8505	19.4833	14.1862	11.1987	8.54583	9.51634	11.6116	76.9602	79.4568	65.501	79.7283	5.09746	3.67173	2.18512	3.71	100	84.2664	98.4835	93.08
FBS-LIF		Tfcp2l1				Esrrb				Prdm14				Mvh				Sycp3				Dazl				Stra8				Pla2g1b				Serpinb6c				Meg3				Dlk1				Dnmt3L
	0	54.5132	63.875	45.3042	66.5747	100	100	100	100	94.4127	74.4415	100	33.7019	100	100	100	100	44.02	25.7431	32.2379	21.0323	11.5133	26.9731	38.3741	46.238	100	100	32.6421	100	0	91.8466	70.5345	68.2116	0	15.334	24.5649	26.7862	40.5744	38.4829	2.03314	4.07906	100	100	100	100	25.4813	28.9028	0	17.2524
	1	42.0553	100	100	100	35.7157	34.7314	30.8682	0	26.314	0	18.2136	0	0	20.8099	0	10.956	70.4873	46.4412	93.3507	70.3061	100	39.4952	92.6609	100	19.4977	46.0043	1.13971	0.776784	44.4519	72.3988	53.1301	100	100	100	100	100	0	44.211	47.5133	0	0	0	19.7691	0	0	0	3.26845	9.44295
	2	33.7569	55.2654	35.4334	45.3635	13.0485	27.7868	0	16.9076	100	100	48.9875	100	13.7476	0	21.1421	20.286	0	0	0	0	0	0	0	0	8.631	26.3084	100	0	62.1802	12.0062	34.2036	0	55.5936	60.7284	56.2829	4.72031	37.3603	95.8769	86.6392	26.3119	2.50707	36.4254	61.2141	63.6813	74.7601	100	94.7357	65.7462
	3	61.8164	48.4742	1.54734	58.5866	17.5354	11.7383	12.716	9.58865	47.5756	48.1351	18.4626	40.4125	37.8788	43.7244	6.96391	77.7664	21.4473	9.28679	2.73161	32.8322	37.6014	4.68486	100	9.58638	4.74312	0	23.5688	12.5439	44.524	5.907	9.93854	32.4851	24.2575	0	63.8722	7.59473	43.274	80.5661	100	100	20.7382	21.3966	0	24.1746	66.6767	50.5837	18.3238	33.0773
	4	100	31.1054	57.9339	60.5953	0	0	15.5051	10.5442	73.3007	27.0886	17.2006	27.0826	37.1576	9.81668	29.7791	25.8543	94.7837	38.3973	100	100	21.1585	53.4781	0.669327	51.4115	0	23.7223	0	0.988397	21.3667	0	0	26.589	24.5123	31.9195	0	0	68.8882	0	0	26.4334	2.74082	14.1436	30.5538	2.33809	42.6107	25.4108	9.04856	0
	5	0	0	0	0	68.634	43.9886	50.4387	37.2025	0	37.45	0	23.5218	55.4944	15.4743	20.5635	0	100	100	99.3848	55.4463	55.6861	100	54.6083	69.7559	6.45533	48.7838	5.25459	11.4617	100	100	100	63.8643	3.72067	38.0234	50.4074	30.1206	100	100	89.6757	79.8771	29.6975	11.8735	17.0708	16.007	100	91.1207	100	100
Paramters: Normalize
Normalize ezch subcolumn separately
0% defiened: Smallest value in each subcolum
100% defuened: Largest value in ezch subcloumr
Percentages
[truncated: 8 more columns]

## Sheet: Fig. 1g
Source data, Related to Fig. 1g
N = 4
CHX_2i (p.6)
	Dnmt3L				Dnmt3A2				Dnmt3B
0	1	1	1	1	1	1	1	1	1	1	1	1
3	0.396789	0.370209	0.384975	0.372688	0.698991	0.655936	0.729646	0.726487	0.406478	0.487315	0.489145	0.493294
6	0.62914	0.554365	0.552236	0.559491	1.02233	0.841873	0.974422	0.970427	0.422706	0.436966	0.513543	0.518569
9	0.247798	0.207839	0.220037	0.217417	0.738374	0.738133	0.740099	0.726201	0.226766	0.371434	0.369402	0.385736
12	0.551581	0.465698	0.473063	0.479235	1.40671	1.51751	1.29895	1.28312	0.536871	0.728368	0.633619	0.633111
Within each column, compare rows (simple effects within columns)
Number of families	3
Number of comparisons per family	4
Alpha	0.05
Bonferroni's multiple comparisons test	Mean Diff.	95.00% CI of diff.	Significant?	Summary	Adjusted P Value
Dnmt3L
0 vs. 3	0.6188	0.5258 to 0.7119	Yes	****	<0.0001
0 vs. 6	0.4262	0.3331 to 0.5193	Yes	****	<0.0001
0 vs. 9	0.7767	0.6837 to 0.8698	Yes	****	<0.0001
0 vs. 12	0.5076	0.4145 to 0.6007	Yes	****	<0.0001
Dnmt3A2
0 vs. 3	0.2972	0.2042 to 0.3903	Yes	****	<0.0001
0 vs. 6	0.04774	-0.04534 to 0.1408	No	ns	0.7549
0 vs. 9	0.2643	0.1712 to 0.3574	Yes	****	<0.0001
0 vs. 12	-0.3766	-0.4696 to -0.2835	Yes	****	<0.0001
Dnmt3B
0 vs. 3	0.5309	0.4379 to 0.624	Yes	****	<0.0001
0 vs. 6	0.5271	0.434 to 0.6201	Yes	****	<0.0001
0 vs. 9	0.6617	0.5686 to 0.7547	Yes	****	<0.0001
0 vs. 12	0.367	0.2739 to 0.4601	Yes	****	<0.0001
Test details	Mean 1	Mean 2	Mean Diff.	SE of diff.	N1	N2	t	DF
Dnmt3L
0 vs. 3	1	0.3812	0.6188	0.03577	4	4	17.3	45
0 vs. 6	1	0.5738	0.4262	0.03577	4	4	11.91	45
0 vs. 9	1	0.2233	0.7767	0.03577	4	4	21.71	45
0 vs. 12	1	0.4924	0.5076	0.03577	4	4	14.19	45
Dnmt3A2
0 vs. 3	1	0.7028	0.2972	0.03577	4	4	8.31	45
0 vs. 6	1	0.9523	0.04774	0.03577	4	4	1.335	45
0 vs. 9	1	0.7357	0.2643	0.03577	4	4	7.389	45
0 vs. 12	1	1.377	-0.3766	0.03577	4	4	10.53	45
Dnmt3B
0 vs. 3	1	0.4691	0.5309	0.03577	4	4	14.84	45
0 vs. 6	1	0.4729	0.5271	0.03577	4	4	14.73	45
0 vs. 9	1	0.3383	0.6617	0.03577	4	4	18.5	45
0 vs. 12	1	0.633	0.367	0.03577	4	4	10.26	45

## Sheet: Fig. 2e
Source data, Related to Fig. 2e
N = 3
AcK/FLAG_1										AcK/FLAG_2
ET	WT	K238R	K255R	K401R	K412R					ET	WT	K214R	K367R	K376R	K395R
0	1.27049	0.568217	0.807859	0.735282	0.591043					0	0.862027	0.597473	0.645959	0.782962	0.763647
0	1.25007	0.71801	1.0071	0.941108	0.410714					0	0.8141	0.590893	0.623053	0.689152	0.670194
0	1.22471	0.717141	0.740165	0.753703	0.343754					0	1.14573	1.04918	0.951597	1.0875	1.2295
Number of families	1									Number of families	1
Number of comparisons per family	5									Number of comparisons per family	5
Alpha	0.05									Alpha	0.05
Bonferroni's multiple comparisons test	Mean Diff.	95.00% CI of diff.	Significant?	Summary	Adjusted P Value	B-?				Bonferroni's multiple comparisons test	Mean Diff.	95.00% CI of diff.	Significant?	Summary	Adjusted P Value	B-?
WT vs. ET	1.248	1.006 to 1.491	Yes	****	<0.0001	A	ET			WT vs. ET	0.9406	0.4136 to 1.468	Yes	***	0.0007	A	ET
WT vs. K238R	0.5806	0.3385 to 0.8228	Yes	****	<0.0001	C	K238R			WT vs. K214R	0.1948	-0.3323 to 0.7218	No	ns	>0.9999	C	K214R
WT vs. K255R	0.3967	0.1546 to 0.6388	Yes	**	0.0015	D	K255R			WT vs. K367R	0.2004	-0.3266 to 0.7274	No	ns	>0.9999	D	K367R
WT vs. K401R	0.4384	0.1963 to 0.6805	Yes	***	0.0006	E	K401R			WT vs. K376R	0.08742	-0.4396 to 0.6144	No	ns	>0.9999	E	K376R
WT vs. K412R	0.7999	0.5578 to 1.042	Yes	****	<0.0001	F	K412R			WT vs. K395R	0.05284	-0.4742 to 0.5799	No	ns	>0.9999	F	K395R
Test details	Mean 1	Mean 2	Mean Diff.	SE of diff.	n1	n2	t	DF		Test details	Mean 1	Mean 2	Mean Diff.	SE of diff.	n1	n2	t	DF
WT vs. ET	1.248	0	1.248	0.07927	3	3	15.75	12		WT vs. ET	0.9406	0	0.9406	0.1725	3	3	5.452	12
WT vs. K238R	1.248	0.6678	0.5806	0.07927	3	3	7.325	12		WT vs. K214R	0.9406	0.7458	0.1948	0.1725	3	3	1.129	12
WT vs. K255R	1.248	0.8517	0.3967	0.07927	3	3	5.005	12		WT vs. K367R	0.9406	0.7402	0.2004	0.1725	3	3	1.162	12
WT vs. K401R	1.248	0.81	0.4384	0.07927	3	3	5.531	12		WT vs. K376R	0.9406	0.8532	0.08742	0.1725	3	3	0.5067	12
WT vs. K412R	1.248	0.4485	0.7999	0.07927	3	3	10.09	12		WT vs. K395R	0.9406	0.8878	0.05284	0.1725	3	3	0.3063	12

## Sheet: Fig. 2f
Source data, Related to Fig. 2f
N = 3
Protein_expression_1											Protein_expression_2
ET	WT	K214R	K238R	K255R	K367R	K376R	K395R	K401R	K412R		ET	WT	K214R	K238R	K255R	K367R	K376R	K395R	K401R	K412R
0	1.89178	1.68029	0.717535	0.946148	1.45742	1.72712	1.31275	0.732867	0.209591		0.904631	1.75169	1.39026	0.818891	1.01802	1.13631	1.13114	1.50661	1.07412	0.398519
0	1.92274	1.95767	1.04056	1.17757	1.35158	1.31025	1.34847	0.933749	0.312988		1.18915	1.96371	1.75035	1.12815	1.39983	1.33707	1.27591	1.23766	1.10013	0.590002
0	1.91231	1.94598	1.08407	1.18818	1.30237	1.35818	1.443	1.07592	0.352409		0.792741	1.6523	1.37592	0.79685	1.07712	1.19633	1.16742	1.32193	0.992926	0.371321
Number of families	1										Number of families	1
Number of comparisons per family	9										Number of comparisons per family	9
Alpha	0.05										Alpha	0.05
Bonferroni's multiple comparisons test	Mean Diff.	95.00% CI of diff.	Significant?	Summary	Adjusted P Value	B-?					Bonferroni's multiple comparisons test	Mean Diff.	95.00% CI of diff.	Significant?	Summary	Adjusted P Value	B-?
WT vs. ET	1.909	1.567 to 2.251	Yes	****	<0.0001	A	ET				WT vs. ET	0.8271	0.4331 to 1.221	Yes	****	<0.0001	A	ET
WT vs. K214R	0.04763	-0.2943 to 0.3895	No	ns	>0.9999	C	K214R				WT vs. K214R	0.2837	-0.1103 to 0.6777	No	ns	0.3311	C	K214R
WT vs. K238R	0.9616	0.6196 to 1.303	Yes	****	<0.0001	D	K238R				WT vs. K238R	0.8746	0.4806 to 1.269	Yes	****	<0.0001	D	K238R
WT vs. K255R	0.805	0.4631 to 1.147	Yes	****	<0.0001	E	K255R				WT vs. K255R	0.6242	0.2303 to 1.018	Yes	***	0.0007	E	K255R
WT vs. K367R	0.5385	0.1966 to 0.8804	Yes	***	0.0008	F	K367R				WT vs. K367R	0.566	0.172 to 0.96	Yes	**	0.0021	F	K367R
WT vs. K376R	0.4438	0.1018 to 0.7857	Yes	**	0.0059	G	K376R				WT vs. K376R	0.5977	0.2038 to 0.9917	Yes	**	0.0012	G	K376R
WT vs. K395R	0.5409	0.199 to 0.8828	Yes	***	0.0008	H	K395R				WT vs. K395R	0.4338	0.03986 to 0.8278	Yes	*	0.0243	H	K395R
WT vs. K401R	0.9948	0.6528 to 1.337	Yes	****	<0.0001	I	K401R				WT vs. K401R	0.7335	0.3395 to 1.127	Yes	***	0.0001	I	K401R
WT vs. K412R	1.617	1.275 to 1.959	Yes	****	<0.0001	J	K412R				WT vs. K412R	1.336	0.942 to 1.73	Yes	****	<0.0001	J	K412R
Test details	Mean 1	Mean 2	Mean Diff.	SE of diff.	n1	n2	t	DF			Test details	Mean 1	Mean 2	Mean Diff.	SE of diff.	n1	n2	t	DF
WT vs. ET	1.909	0	1.909	0.11	3	3	17.35	20			WT vs. ET	1.789	0.9622	0.8271	0.1268	3	3	6.522	20
WT vs. K214R	1.909	1.861	0.04763	0.11	3	3	0.4328	20			WT vs. K214R	1.789	1.506	0.2837	0.1268	3	3	2.238	20
WT vs. K238R	1.909	0.9474	0.9616	0.11	3	3	8.738	20			WT vs. K238R	1.789	0.9146	0.8746	0.1268	3	3	6.897	20
WT vs. K255R	1.909	1.104	0.805	0.11	3	3	7.315	20			WT vs. K255R	1.789	1.165	0.6242	0.1268	3	3	4.923	20
WT vs. K367R	1.909	1.37	0.5385	0.11	3	3	4.893	20			WT vs. K367R	1.789	1.223	0.566	0.1268	3	3	4.464	20
WT vs. K376R	1.909	1.465	0.4438	0.11	3	3	4.032	20			WT vs. K376R	1.789	1.191	0.5977	0.1268	3	3	4.714	20
WT vs. K395R	1.909	1.368	0.5409	0.11	3	3	4.915	20			WT vs. K395R	1.789	1.355	0.4338	0.1268	3	3	3.421	20
WT vs. K401R	1.909	0.9142	0.9948	0.11	3	3	9.039	20			WT vs. K401R	1.789	1.056	0.7335	0.1268	3	3	5.785	20
WT vs. K412R	1.909	0.2917	1.617	0.11	3	3	14.7	20			WT vs. K412R	1.789	0.4533	1.336	0.1268	3	3	10.54	20

## Sheet: Fig. 3b-3c
Source data, Related to Fig. 3b-3c
N = 1
Time (ns)	WT non-Ac_RMSD (Å)	WT Ac_RMSD (Å)	K412Ac_RMSD (Å)	K238Ac_RMSD (Å)	K238R_RMSD (Å)	K412R_RMSD (Å)
0	1.15919	1.41103	0.993052	1.08391	1.70702	1.6899
1	1.56899	1.94811	1.60955	1.50893	2.03693	1.98491
2	2.03091	2.0725	1.62944	1.56049	2.11695	2.06122
3	2.41524	2.38475	1.61464	1.62006	2.14344	2.17645
4	2.083	2.11933	1.96753	1.69998	2.44574	2.19398
5	1.83399	2.17907	2.32749	1.76199	2.43953	2.15429
6	1.72781	2.23027	2.40836	1.91689	2.59277	2.16206
7	1.81093	2.14946	2.17371	2.21238	2.7232	2.10375
8	1.90623	2.51216	2.06644	2.22424	2.56638	1.9662
9	1.79723	2.75695	2.19427	2.19768	2.60248	1.99428
10	1.85186	2.90198	2.37636	1.90483	2.46303	2.26404
11	1.94263	2.8551	2.16738	1.84978	2.24058	2.18499
12	1.75703	2.92294	2.20889	1.9426	2.24109	2.40162
13	1.83984	2.78546	1.99465	2.19177	2.45295	2.5969
14	1.90189	2.46712	1.99679	2.41974	2.33812	2.60539
15	1.92069	2.31913	1.84667	2.46496	2.53977	2.69563
16	1.96475	2.14444	2.01353	2.3162	2.36851	2.53959
17	2.2754	2.23656	2.11334	2.17608	2.46921	2.45173
18	2.03502	2.4703	1.91918	2.17893	2.27019	2.39636
19	2.19564	2.65034	2.01154	2.33905	2.38912	2.79181
20	1.98348	2.55169	2.08075	2.31595	2.36793	2.78679
21	1.9583	2.64312	2.07622	2.38585	2.37859	2.51664
22	1.96432	2.56379	2.17177	2.39254	2.34423	2.50316
23	2.31214	2.42204	2.22947	2.55762	2.33964	2.4683
24	2.29592	2.4256	2.31182	2.52414	2.41193	2.398
25	2.17956	2.7532	2.33934	2.57072	2.33952	2.21273
26	2.24591	2.80795	2.36202	2.36238	2.44597	2.19441
27	2.53308	2.99358	2.59133	2.34619	2.33855	2.16417
28	2.77904	2.82248	2.47653	2.43386	2.5228	2.2802
29	2.67045	2.96277	2.44511	2.45179	2.30659	2.37114
30	2.94968	2.99554	2.2697	2.36953	2.35505	2.35161
31	2.71029	2.97114	2.37783	2.43259	2.39959	2.5393
32	2.73521	2.94291	2.75276	2.32413	2.33327	2.98506
33	2.55112	2.99997	3.0322	2.45048	2.37186	3.00954
34	2.59936	2.92149	3.18655	2.25892	2.3835	3.02855
35	2.4317	2.60827	2.88714	2.49784	2.35454	2.93875
36	2.74913	2.73022	3.23134	2.50765	2.45618	3.05457
37	2.59174	2.78446	3.17903	2.44919	2.39649	2.84928
38	2.67829	3.11832	3.3834	2.53755	2.479	2.78581
39	2.81713	2.97012	3.53397	2.5528	2.57066	2.59319
40	2.89335	2.9199	3.49735	2.49054	2.68322	2.69193
41	3.33131	2.90164	3.14077	2.76961	2.75272	2.70126
42	3.19619	2.8846	3.03163	2.96827	2.8617	2.69335
43	3.02802	3.06037	3.19969	3.01989	2.84671	2.94155
44	3.47081	3.24086	3.27979	3.11248	2.78355	2.55719
45	3.36924	3.32917	3.26424	2.942	2.92869	2.76863
46	3.51888	3.1677	3.20242	2.76493	2.93211	2.58833
47	3.60152	3.13105	3.12238	2.83376	3.04384	2.76736
48	3.37327	3.0332	3.46766	3.09858	3.04925	2.69747
49	3.34832	2.60904	3.38153	2.99559	2.98433	2.75074
50	3.13195	2.81115	3.60179	3.0153	3.16255	2.76581
51	2.99571	2.83466	3.45158	3.28904	3.28939	2.92666
52	2.92527	2.89847	3.34223	3.25551	3.30818	3.18398
53	3.03749	2.85313	3.62413	3.31522	3.24268	3.12891
54	2.86466	2.9204	3.58761	3.10984	2.88633	2.86888
55	3.142	3.00905	3.74295	3.16279	3.02101	3.0256
56	3.23259	2.96953	3.69551	3.54188	2.95417	2.85533
57	2.96676	3.05649	3.54901	3.47326	2.8152	2.83489
58	3.03922	3.04975	3.45709	3.5309	2.71222	2.79937
59	3.12581	3.13486	3.43966	3.38657	2.80757	2.61838
60	2.91999	3.09652	3.43528	3.11186	3.21191	2.56262
61	2.89775	2.82454	3.37882	2.91929	3.54507	2.62309
62	2.60743	2.85479	3.33053	2.91238	3.51796	2.45194
63	2.67313	2.84024	3.28281	3.19831	3.61048	2.57021
64	2.73184	2.79778	3.2676	3.59006	3.43745	2.48651
65	2.99742	2.9827	3.38893	3.44138	3.72066	2.54835
66	3.14803	2.94088	3.34745	3.46243	3.17912	2.69962
67	2.89113	2.94876	3.12141	3.44099	3.00156	2.77837
68	2.85335	2.94954	3.22658	3.61714	3.09896	2.95349
69	2.80551	2.98821	3.25293	3.63839	3.43666	3.29573
70	3.01434	2.91833	3.26899	3.75073	3.36605	3.25288
71	2.9118	2.91905	3.49972	3.6293	3.42084	3.54345
72	2.98324	2.93494	3.54536	3.23807	3.55014	3.54898
73	2.80851	2.87519	3.53223	3.51947	3.69832	3.36026
74	3.14879	2.90697	3.48584	3.87534	3.50115	3.41076
75	3.42047	2.87657	3.46691	3.37967	3.34984	3.37335
76	2.95486	2.93609	3.36966	3.68648	2.85462	2.84417
77	2.56634	3.00536	3.35711	3.49643	2.71818	3.00733
78	2.83216	2.96619	3.27477	3.55239	2.65737	3.16516
79	2.91563	2.91622	2.96664	3.81713	2.74433	3.11388
80	2.83649	2.91094	2.93328	3.52054	2.68278	3.25492
81	2.89682	2.98659	2.93014	3.34448	2.67696	3.32438
82	3.17769	2.87805	2.98932	3.26343	2.6079	3.49422
83	3.16473	2.81346	3.26003	3.20855	2.49166	3.23751
84	3.14766	2.79322	3.43344	3.25085	2.29827	2.87278
85	3.30663	2.80502	3.36912	3.31458	2.54322	2.90457
86	3.41382	2.81314	3.44667	3.20689	2.76674	2.80422
87	3.08157	2.92407	3.48695	3.12364	3.10496	2.97075
88	2.94483	2.94396	3.50132	3.28571	3.01446	3.00145
89	2.9515	2.96745	3.55754	3.40841	3.20793	3.16188
90	3.0241	3.03187	3.59839	3.56151	3.07886	3.08506
91	3.05074	2.8672	3.72381	3.51215	3.18752	3.1254
92	2.99321	2.92249	3.72641	3.35352	3.09143	2.99442
93	3.09451	3.06751	3.83363	3.25208	3.08394	3.07713
94	3.06879	2.97801	3.6414	3.36763	3.0576	2.95774
95	2.6331	2.98325	3.61039	3.25051	3.02465	3.08696
96	2.68414	3.21213	3.69043	3.44185	3.04239	3.03556
97	2.42337	3.21153	3.78323	3.25708	3.46291	3.03145
98	2.60263	3.15922	3.88581	3.04902	3.45288	3.05903
99	2.51465	3.23174	3.65876	3.08645	3.34203	3.18809
100	2.67349	3.12384	3.8489	3.00966	3.30842	3.24614
101	2.56592	3.25424	3.80928	2.96924	3.19481	3.35636
102	2.64159	3.16464	3.46099	3.00912	3.18955	3.40477
103	2.79218	3.13824	3.35858	3.09129	3.1207	2.92043
104	2.79906	3.04773	3.29739	3.17523	3.33882	3.3113
105	2.73049	3.05593	3.20427	3.51286	3.26183	3.28143
106	2.83316	3.04747	3.29373	3.74165	3.29069	3.31782
107	2.60069	3.1184	3.36681	3.87448	3.14128	3.38379
108	2.71	3.11187	3.38863	4.08839	3.34689	3.3528
109	2.61289	3.18333	3.18737	4.04288	3.22795	3.18246
110	2.76036	3.11974	3.56572	4.26273	2.97735	3.44155
111	2.64335	3.15486	3.57072	4.38323	3.12439	3.74769
112	2.47321	3.24563	3.99715	3.89605	3.09522	3.97191
113	2.47134	3.57867	3.86969	3.91169	3.0868	3.61608
114	2.41146	3.74977	3.76043	3.9664	3.2048	3.51187
115	2.31609	3.71405	3.7669	4.22149	3.61417	3.53358
116	2.24102	3.79291	3.88123	4.38221	3.2797	3.71298
117	2.64986	3.65153	3.82822	4.29356	3.25976	3.71147
118	2.70459	3.48819	3.86265	4.21037	3.11709	3.6787
119	2.78611	3.52515	3.83084	4.23891	2.92094	3.48166
120	2.84227	3.71653	3.86001	4.19706	3.23798	3.32222
121	2.75106	3.52844	3.70402	4.10506	3.42212	3.27982
122	2.49913	3.69485	3.95207	4.11908	4.08423	3.54541
123	2.55771	3.57054	3.87113	4.27448	3.96914	3.36594
124	2.82597	3.55626	3.80629	4.27712	3.70764	3.3288
125	2.58408	3.73118	3.94053	4.08567	4.11194	3.38258
126	2.72296	3.76604	3.74401	4.29005	3.99754	3.37596
127	2.70852	3.76444	3.62583	4.3123	3.59608	3.18957
128	2.72573	3.89972	3.61118	4.33783	3.6092	3.65136
129	2.60276	3.91923	3.49381	4.42917	3.55755	3.162
130	2.946	3.77791	3.68488	4.22271	3.44218	3.17129
131	3.00378	3.2316	3.53954	4.29693	3.39351	3.32627
132	3.20326	3.03889	3.06726	4.00052	3.15496	2.99737
133	3.09142	3.01564	3.41205	3.77705	3.26972	2.93894
134	2.91938	3.17732	3.57328	3.6534	3.44086	2.86029
135	2.88182	3.27333	3.38274	3.88296	3.39058	2.85698
136	3.02479	3.30994	3.57407	4.05489	3.78715	2.79251
137	3.16592	3.2862	3.49118	4.00831	3.60085	3.07769
138	3.42017	3.19043	3.14958	3.8441	3.55238	3.04532
139	3.26545	3.20356	3.29962	3.75058	3.47242	3.0311
140	3.1818	3.17415	3.2371	3.83971	3.29019	3.40087
141	3.41948	3.03947	3.12247	3.93846	2.85481	3.39433
142	3.6843	3.06513	3.1265	4.03874	2.95005	3.47112
143	3.48315	3.02725	3.14497	3.90967	2.95942	3.62864
144	3.44919	3.05452	3.15193	3.88477	3.2557	3.50376
145	3.10896	3.04175	3.147	3.75278	3.59255	3.14262
146	2.94372	2.9811	3.12344	3.89474	3.90393	3.02227
147	3.24569	3.04963	3.09617	4.01526	4.11178	3.08406
148	3.32238	3.12398	2.99921	3.77574	3.82203	2.52894
149	3.27607	3.08704	3.05246	3.86869	3.75149	2.77694
150	3.38343	3.1228	3.13118	3.74317	3.84951	3.0351
151	3.26067	3.0919	3.19562	3.8673	4.07113	2.8366
152	3.1944	3.20317	3.27624	4.1619	3.96611	2.51111
153	3.21047	3.23265	3.52087	3.93871	3.85664	2.51507
154	3.25981	3.25578	3.53314	3.76922	3.80807	2.57763
155	3.05413	3.24824	3.36575	3.93856	3.71586	2.62455
156	2.96426	3.27243	3.14233	3.81268	3.25298	2.89207
157	2.98176	3.35954	3.16965	4.03421	3.39244	2.78284
158	3.24638	3.45176	3.37491	4.04499	3.5294	2.85908
159	3.05363	3.37758	3.40102	4.13178	3.47457	2.98856
160	2.97451	3.45511	3.76893	3.9627	3.65847	3.00868
161	3.13379	3.37111	3.71438	3.8317	3.51234	2.67049
162	3.44584	3.34986	3.60257	3.70038	3.31769	2.95734
163	3.18291	3.45983	3.42396	3.67787	3.20994	3.18981
164	3.61764	3.49649	3.61249	3.54387	3.10777	3.0789
165	3.72237	3.41545	3.68814	3.47386	3.10151	3.00328
166	3.55805	3.36183	3.50617	3.6629	3.3174	3.15926
167	3.70198	3.40006	3.36875	3.66907	3.32389	3.16959
168	3.93347	3.48957	3.50551	3.67413	3.25954	3.09703
169	3.55678	3.39562	3.28145	3.42634	3.41866	2.54547
170	3.41952	3.46738	3.33601	3.40977	3.54506	2.56476
171	3.38331	3.50307	3.69129	3.5536	3.38919	2.66797
172	3.35943	3.49474	3.46945	3.66293	3.33522	2.67307
173	3.58668	3.45966	3.44009	3.55228	3.19981	2.71154
174	3.5338	3.52473	3.47841	3.4999	3.2583	2.87559
175	3.4502	3.47993	3.20777	3.54318	3.51991	2.576
176	3.3713	3.57216	3.26383	3.56907	3.25647	2.6979
177	3.2162	3.38353	3.19278	3.61099	3.24507	2.71081
178	3.14148	3.26402	3.1277	3.61251	3.14423	3.05439
179	2.92765	3.31832	3.14328	3.79906	3.36225	3.00972
180	3.19766	3.36191	2.9832	3.87163	3.3545	2.99331
181	3.24732	3.30344	3.18467	3.7289	3.34184	2.83
182	3.44871	3.34754	3.29648	3.79292	3.38975	2.91751
183	3.47401	3.41955	3.3403	3.75303	3.38072	2.56432
184	3.51101	3.26825	3.23142	3.64653	3.26212	2.73005
185	3.38259	3.31578	3.10371	3.48337	3.34999	2.91506
186	3.48528	3.34851	3.21803	3.62158	3.4162	2.94707
187	3.62632	3.56924	3.10598	3.66196	3.56659	2.67832
188	3.41496	3.46918	3.07239	3.7585	3.56026	2.777
189	3.21975	3.41798	2.98886	3.80546	3.26716	2.89628
190	3.52137	3.43011	3.02653	3.97989	3.0986	2.81934
191	3.6383	3.30236	3.26534	3.80956	3.46139	2.81833
192	3.84848	3.18267	3.21365	3.66611	3.39869	2.53859
193	3.30712	3.35089	3.45541	3.75392	3.51806	2.42087
194	3.29019	3.29126	3.4414	3.76801	3.45377	2.57736
195	3.17639	3.29487	3.45022	3.69161	3.45405	2.50932
196	3.14036	3.40118	3.30908	3.76875	3.5828	2.75636
197	3.04538	3.30566	3.5376	3.85914	3.3727	2.81287
198	2.88762	3.31337	3.60382	3.64582	3.51928	2.84571
199	2.81729	3.25567	3.36998	3.51316	3.54634	3.00755
200	2.98223	3.23499	3.53811	3.53227	3.61569	2.86382
201	3.00332	3.21244	3.55801	3.58536	3.55804	2.74136
202	3.02275	3.18353	3.77224	3.34647	3.70888	2.69687
203	2.88946	3.08002	3.61919	3.36296	3.99595	2.54426
204	2.76345	3.13748	3.68871	3.43899	3.9835	2.45355
205	2.76885	3.23852	3.55328	3.45727	4.08188	2.61332
206	2.70202	3.36694	3.44779	3.44517	4.23749	2.65438
207	2.79156	3.3894	3.49661	3.76063	4.33322	2.60603
208	2.74655	3.33006	3.341	3.56868	4.30294	2.94919
209	2.7565	3.35485	3.3634	3.6007	4.45077	2.97179
210	2.8438	3.33067	3.29694	3.5288	4.28606	3.03804
211	2.85325	3.42834	3.13678	3.42831	4.23107	3.13814
212	3.05415	3.45754	3.06785	3.46953	4.16844	2.97759
213	2.87149	3.33159	3.02027	3.3544	4.10706	2.69929
214	2.82244	3.24101	3.13863	3.41746	4.02471	2.43846
215	2.8415	3.28534	3.32669	3.45115	4.1418	2.38033
216	2.78286	3.43643	2.90943	3.55254	3.56073	2.33234
217	2.79835	3.38447	2.84238	3.16001	3.42827	2.22597
218	2.99391	3.35596	2.9957	3.39643	3.1431	2.20685
219	2.95136	3.35665	2.88428	3.05575	3.39486	2.38623
220	2.88059	3.29813	2.82376	2.91906	3.38147	2.37364
221	2.93618	3.36489	2.80774	3.18892	3.3806	2.37292
222	2.85704	3.39206	3.01234	3.31482	3.82593	2.45795
223	3.10564	3.31496	2.99868	3.11112	3.68304	2.37251
224	3.15313	3.2948	3.0118	3.1397	3.86644	2.45128
225	3.15463	3.39944	3.0751	2.94642	4.08212	2.4788
226	2.91873	3.28314	3.05079	3.16024	3.55029	2.51047
227	3.19009	3.29676	3.08576	3.18524	3.41371	2.54098
228	3.14524	3.1921	3.07787	3.15825	3.44852	2.47416
229	2.93584	3.08554	3.42141	3.42339	3.88661	2.4701
230	3.03438	3.10905	3.16905	3.69164	3.7865	2.37047
231	3.14623	3.18186	3.00762	3.74149	3.7413	2.30578
232	3.06918	3.20991	2.90304	3.70634	3.78866	2.4073
233	3.03036	2.96375	2.93387	3.77149	3.77467	2.39392
234	3.23171	2.81769	2.94614	3.71602	3.47295	2.35982
235	2.95311	2.96316	2.69626	3.9557	3.51867	2.35986
236	3.0825	2.93006	2.57703	3.88858	3.85284	2.32909
237	3.09077	3.12391	2.87873	3.9861	3.80966	2.29204
238	3.43062	3.10291	2.83965	3.99421	3.81595	2.28975
239	3.33982	2.91855	2.74627	4.06125	3.85391	2.29842
240	3.38036	2.96064	2.76763	3.99888	3.91944	2.31758
241	3.46269	2.90077	2.63332	3.92126	3.93737	2.38049
242	3.40475	3.03176	2.79562	4.16384	4.05434	2.33969
243	3.03104	3.06319	3.01599	4.05265	3.76148	2.45601
244	3.30022	2.95605	3.20627	3.98302	3.84126	2.44054
245	2.9333	3.07786	2.94693	4.04511	3.57675	2.42679
246	2.71535	3.16602	3.27886	3.83353	3.30518	2.49041
247	3.31091	3.07607	3.15944	3.90723	3.22776	2.43639
248	3.09283	3.35222	2.47547	4.09282	3.37649	2.45857
249	3.23069	3.44971	2.55136	4.30142	3.59391	2.60878
250	3.39871	3.41072	2.73832	4.05856	3.42961	2.50464
251	3.43421	3.39582	3.03752	3.90324	3.25197	2.70313
252	3.29158	3.33937	3.08449	3.88263	3.14154	2.63074
253	3.25605	3.4018	3.56941	3.8379	3.42914	2.48992
254	3.09041	3.37119	3.51296	3.82032	3.39579	2.52448
255	2.74248	3.43299	3.51341	3.74965	3.86646	2.50241
256	2.87518	3.39209	3.42938	3.84242	3.90872	2.68098
257	2.86087	3.41079	3.33382	4.03065	3.88727	2.66544
258	2.83132	3.39479	3.13436	4.0164	3.80037	2.66135
259	3.19111	3.44144	2.91434	3.90127	3.5265	2.62369
260	3.05537	3.42799	2.86775	4.10947	3.72481	2.69022
261	3.28563	3.48339	2.76566	4.22897	4.01492	2.69764
262	3.50889	3.33889	2.74171	4.15228	4.12348	2.7309
263	3.37482	3.4348	3.03066	4.35637	4.36454	2.91834
264	3.53767	3.40382	3.09271	4.32903	4.326	2.77992
265	3.44003	3.45559	3.24733	4.23926	4.27485	2.71369
266	3.13624	3.41076	3.48423	4.60798	3.79362	2.81114
267	3.34327	3.40932	3.54263	4.51919	3.85637	2.81606
268	3.19656	3.50124	3.23664	4.52483	3.7733	2.82165
269	3.14593	3.46646	3.07769	4.69427	3.63819	2.71155
270	3.22223	3.56699	3.14958	4.29049	3.64394	2.71857
271	2.96749	3.57202	3.15249	4.49505	3.85962	2.84294
272	2.93705	3.6479	3.14366	4.93239	3.59115	2.94881
273	2.97164	3.72649	2.96325	5.02404	3.49996	2.78286
274	2.88355	3.71232	2.86767	4.61476	3.2572	2.83907
275	3.09711	3.71659	2.92988	4.69463	3.40262	2.81791
276	2.8788	3.72938	2.93584	4.33757	3.17727	2.83323
277	3.23156	3.71506	2.98337	4.33596	3.09504	2.73984
278	2.99233	3.78204	3.1814	4.3703	3.1932	2.79055
279	3.12574	3.60245	3.15719	4.26858	3.33308	2.73974
280	3.13693	3.69723	3.18321	4.4789	3.41452	2.84527
281	3.14661	3.70145	3.55542	4.46456	3.46451	2.78591
282	3.44521	3.62049	3.78205	4.55441	3.69772	2.82113
283	3.39493	3.55355	3.66332	4.92683	3.89838	2.81535
284	3.26807	3.50482	3.73683	4.87774	3.83506	2.86157
285	3.47876	3.55246	4.00518	4.78375	3.74529	2.86743
286	3.38419	3.45983	3.60823	4.74009	3.63764	2.94368
287	3.07285	3.54258	3.62097	4.69927	3.48494	2.99165
288	3.0305	3.45151	3.04469	4.65575	3.4524	3.03415
289	3.42908	3.48921	2.81809	4.65678	3.32036	2.84288
290	3.26522	3.53545	2.87728	4.53504	3.58654	3.00042
291	3.41512	3.50636	2.83636	4.57589	3.35362	3.1825
292	3.49217	3.53035	2.84126	4.61376	3.51092	3.0654
293	3.42494	3.67242	3.31622	4.48909	3.72958	3.00041
294	3.42875	3.70642	3.45345	4.49432	3.39687	3.09615
295	3.2581	3.5688	3.52876	4.37419	3.54628	3.16317
296	3.22878	3.57128	3.89513	4.15521	3.75532	3.03168
297	3.20929	3.67295	3.56814	4.23944	3.71167	2.84941
298	3.5102	3.62027	3.58135	4.45153	3.65425	2.99251
299	3.18669	3.55861	3.79519	4.41669	3.69687	2.98715
300	3.04854	3.52218	4.19186	4.40431	3.94557	2.93856
301	3.29458	3.47395	4.14137	4.30739	3.55879	2.91034
302	3.54576	3.3807	4.19585	4.21808	3.53307	3.08066
303	3.34876	3.46962	4.04866	4.13031	3.21998	3.06729
304	3.26529	3.45641	3.97591	4.32981	3.214	2.92617
305	3.49211	3.53104	3.64736	4.45706	3.3229	2.93716
306	3.38839	3.58445	3.7185	4.04414	3.40729	2.91634
307	3.21667	3.45906	3.44158	4.52696	3.15199	2.91672
308	3.28219	3.5779	3.33485	4.50006	3.20994	2.83396
309	3.47382	3.52758	3.20034	4.50093	3.16852	2.86346
310	3.1352	3.5797	3.43526	4.49592	3.11669	2.93671
311	2.88975	3.55553	3.49858	4.55507	3.21731	3.04989
312	3.12935	3.56549	3.23616	4.57146	3.07938	2.97728
313	3.27732	3.56397	3.1017	4.53401	3.04518	3.0115
314	2.99081	3.48837	3.08657	4.37059	3.2635	2.8753
315	3.2882	3.61652	3.00077	4.65208	3.20739	2.87348
316	3.6503	3.63917	2.67912	4.52786	3.35735	3.02689
317	3.27362	3.67627	2.64421	4.34417	3.32992	3.10632
318	3.36346	3.63901	2.55313	4.30464	3.24689	3.04215
319	3.53512	3.62068	2.62358	4.60485	3.32716	3.01119
320	3.43963	3.61886	2.92805	4.64983	3.38835	3.06422
321	3.26601	3.53884	2.91788	4.749	3.388	3.02632
322	3.16498	3.59268	3.07246	4.37257	3.36879	3.08017
323	3.09133	3.58675	2.99432	4.2009	3.37478	3.01101
324	3.05628	3.59549	3.11865	4.37828	3.46994	3.07276
325	3.22185	3.57532	3.20434	4.12587	3.3548	3.09496
326	3.38904	3.54929	3.3279	4.03292	3.28539	3.17062
327	3.54143	3.4768	3.33599	4.11402	3.43366	3.19439
328	3.50979	3.52373	2.90144	4.36753	3.22679	3.11144
329	3.43016	3.62532	3.05284	4.23778	3.16381	3.14718
330	3.69813	3.59553	2.74992	4.41518	3.233	3.12412
331	3.76621	3.64924	2.77948	4.25386	3.15444	3.28643
332	4.05296	3.67454	2.76371	4.38619	3.39737	3.22598
333	4.21403	3.56219	2.41655	4.59189	3.38003	3.1667
334	4.08528	3.53879	2.51772	4.4657	3.44884	2.97756
335	4.20397	3.54415	2.61497	4.45041	3.34582	3.00788
336	4.18739	3.58226	2.90833	4.15982	3.54521	3.20998
337	4.22496	3.61312	2.76166	4.25095	3.51707	3.0224
338	4.08987	3.55229	2.76314	4.47972	3.56108	2.86485
339	4.1206	3.48559	2.73392	4.75669	3.56598	2.8616
340	4.00682	3.60678	2.83757	4.76955	3.80786	2.85524
341	4.14879	3.57296	2.89334	4.68063	3.78824	2.7968
342	4.14397	3.58059	3.02475	4.56554	3.78613	2.71277
343	4.19224	3.62275	2.97478	4.26571	3.88881	2.82108
344	4.0957	3.58454	3.06169	4.10971	4.05566	2.69465
345	4.07396	3.64817	2.99468	4.24125	4.03819	2.61577
346	4.25546	3.53199	3.2862	4.1452	4.09686	2.63443
347	4.12014	3.58045	3.07906	4.06145	4.11901	2.57971
348	3.98629	3.73568	3.06947	4.38111	4.09778	2.7537
349	4.01156	3.72651	3.24493	4.27304	3.96027	2.77639
350	4.02431	3.80707	3.04772	4.51663	3.924	2.86138
351	3.99946	3.82982	2.98278	4.35667	3.91836	2.88631
352	4.00771	3.75554	3.18007	4.0364	3.81934	3.10547
353	3.999	3.74161	3.17971	4.00765	3.81161	2.87098
354	4.02572	3.66181	3.22339	4.18457	3.73335	2.90831
355	4.1167	3.3807	3.16021	4.09385	3.76104	2.93014
356	4.22587	3.43084	3.20267	4.24144	3.73173	2.91418
357	4.2458	3.37071	3.20321	4.33653	3.72009	2.89515
358	4.31426	3.37144	3.19325	4.15512	3.71138	2.90841
359	4.27391	3.42021	3.28697	4.56177	3.75492	2.97674
360	4.15672	3.43227	3.51643	4.32858	3.73228	3.08748
361	4.31652	3.45613	3.34735	4.35556	3.74833	3.14275
362	4.37702	3.35618	3.08978	4.38028	3.70552	3.15769
363	4.30562	3.34099	2.93635	4.20501	3.77359	3.14004
364	4.30688	3.50992	2.90812	4.07708	3.77528	3.16888
365	4.22642	3.50978	2.65052	4.18654	3.81975	3.16409
366	4.25671	3.62447	2.85522	4.04598	3.90458	3.01243
367	4.17006	3.51748	2.86385	4.0367	3.95524	3.35763
368	4.36104	3.4229	2.8939	4.26894	3.88531	3.51259
369	4.66493	3.86118	2.64837	4.1644	3.91432	3.46276
370	4.64024	4.17767	2.80652	4.20344	3.9051	3.26314
371	4.86512	3.48203	2.99433	4.27575	3.81919	3.30097
372	5.00315	3.45407	3.285	4.14306	3.80505	3.45019
373	4.5894	3.87951	3.1071	4.39962	3.79307	3.33738
374	4.58602	4.12058	3.21228	4.0953	3.61382	3.38266
375	4.66288	3.91729	3.29701	4.4255	3.73314	3.32945
376	4.63396	4.07446	3.24317	4.50614	3.84891	3.33178
377	4.76162	3.94864	3.16457	4.72336	3.73935	3.3144
378	4.81194	3.93784	3.33226	4.68366	3.70213	3.01033
379	4.6895	4.10858	3.31552	4.46855	3.8726	3.26063
380	4.31629	3.98958	3.52065	4.34257	3.80156	3.29048
381	4.43847	4.00096	3.17753	4.19383	3.77175	3.38556
382	4.3928	4.01832	3.23087	4.12532	3.82917	3.12289
383	4.1281	4.0638	3.48756	4.14727	3.81101	2.92004
384	4.11007	3.95104	3.37309	4.17124	3.80496	3.11118
385	4.47765	3.88832	3.16826	4.19543	3.74027	3.0284
386	4.53321	3.94501	3.18444	4.12662	3.68344	3.13567
387	4.35572	3.99017	3.05799	4.16631	3.65563	3.27601
388	4.41121	3.91273	3.03044	4.53398	3.7193	3.3099
389	4.55067	4.06014	3.29408	4.55939	3.79252	3.23355
390	4.58687	4.04948	3.13674	4.21176	3.81074	2.88295
391	4.51517	3.98265	3.28401	4.27641	3.7448	2.61937
392	4.59586	3.99469	3.35133	4.28278	3.73811	2.52434
393	4.85691	4.07887	3.00474	4.12019	3.743	2.49027
394	4.92409	4.06296	3.12606	3.93354	3.70838	2.51828
395	4.95094	4.03251	3.08919	4.00875	3.77516	2.70754
396	4.87348	3.98985	2.87354	4.07475	3.75062	2.67808
397	4.85727	3.84438	2.82448	3.90641	3.72751	2.60934
398	4.91732	3.78113	2.77483	3.89449	3.76153	2.48253
399	4.98181	3.86309	2.88662	3.99277	3.76469	2.58162
400	4.97035	3.96442	2.93282	3.88879	3.6896	2.53569
401	5.21391	3.88794	3.00339	4.13195	3.64684	2.40131
402	5.33872	3.80825	3.06857	4.21145	3.6854	2.5019
403	5.16676	3.92841	2.83962	4.34616	3.74708	2.58891
404	5.20789	3.95279	2.72501	4.24579	3.75978	2.79825
405	5.1815	3.81059	2.83031	4.19527	3.80868	2.71638
406	5.24477	3.75048	2.92686	4.23382	3.97608	2.81017
407	5.50903	3.86511	2.86526	4.25853	3.85207	2.75961
408	5.37747	3.96945	2.87165	4.41237	3.76951	2.75729
409	5.18697	4.02512	2.9157	4.26731	3.7368	2.82725
410	5.18133	3.92125	2.62028	4.16249	3.75391	2.89181
411	5.22351	3.82487	2.61277	4.12203	3.82107	2.87307
412	5.20915	3.73759	2.9937	4.11699	3.75803	2.76072
413	5.06901	3.84494	2.99592	4.12289	3.75509	2.62003
414	4.73033	3.81962	3.06633	4.22377	3.80464	2.59037
415	5.01595	3.86909	2.89627	4.17401	3.83835	2.49223
416	5.01512	3.85973	2.94402	4.16224	3.8291	2.52203
417	5.00215	3.81458	2.54786	4.12887	3.7789	2.66903
418	4.95788	3.88676	2.5684	4.20584	3.71017	2.70743
419	4.89945	3.85084	2.66716	4.06191	3.65105	2.64638
420	4.76178	3.83565	2.61224	3.89772	3.71432	2.68118
421	5.00725	3.76709	2.63931	3.98772	3.6445	2.77284
422	5.12204	3.9955	2.61924	4.10046	3.68965	2.75979
423	5.08232	4.04205	2.52192	4.10722	3.89737	2.77462
424	5.08633	4.08781	2.72142	3.88704	3.95412	2.7706
425	4.87621	3.83775	2.8655	3.68489	4.00961	2.92595
426	4.8193	3.84701	2.86763	3.7988	3.98922	2.92761
427	4.60887	3.77203	2.83891	3.87239	4.01506	2.95283
428	4.61932	3.86348	2.63894	4.0826	3.88972	3.03172
429	4.70881	3.77811	2.51079	3.8809	3.89437	2.93712
430	4.60484	3.44584	2.83752	4.04597	4.02984	2.95402
431	4.72255	3.53004	2.63305	4.10721	4.06999	2.97636
432	4.78469	3.77631	2.66366	4.1481	4.03851	2.97673
433	4.36901	3.80453	2.48862	4.15994	3.90896	2.907
434	4.60085	3.52948	2.55611	4.18814	4.02571	2.71211
435	4.68056	3.56666	2.55382	4.18501	3.94602	2.76779
436	4.43221	3.48596	2.47577	4.03322	3.94447	2.77517
437	4.67435	3.59008	2.60076	4.12164	3.78402	2.86576
438	4.59696	3.43049	2.60736	3.96543	4.00083	2.75408
439	4.59361	3.5186	2.4397	3.94995	3.968	2.76901
440	5.00111	3.58024	2.50677	4.05098	4.08768	2.86244
441	5.08571	3.51414	2.4994	3.99173	4.11665	3.08217
442	5.13255	3.40658	2.39811	3.83859	3.83645	2.98002
443	5.15775	3.41042	2.45826	4.03148	3.80328	2.93632
444	5.09888	3.33409	2.77136	4.01966	3.88692	3.06466
445	4.92897	3.34006	2.77516	4.08631	3.94899	2.79313
446	4.77569	3.38024	2.82971	4.10701	4.11808	3.01431
447	4.96752	3.55065	2.89848	4.12293	4.1049	3.14521
448	4.95009	3.46816	3.04268	4.14734	4.08346	2.97501
449	5.01471	3.41558	3.18101	3.96028	4.05266	2.93316
450	5.09897	3.44664	3.20501	4.03668	4.05794	3.23422
451	5.09343	3.33852	3.13174	4.06307	4.03583	3.21617
452	5.00127	3.40148	3.10244	4.0758	3.98851	3.26159
453	5.04152	3.44437	3.25147	3.99851	3.91813	3.39796
454	4.76469	3.52833	3.31148	3.87135	3.7752	3.56357
455	4.7852	3.56789	3.00664	3.84371	3.75451	3.68845
456	4.85849	3.54493	2.88115	3.75133	3.78216	3.61259
457	4.73086	3.53081	2.92356	3.84578	3.74403	3.44857
458	4.8299	3.56149	2.72052	4.20189	3.79505	3.33325
459	4.80173	3.53284	2.89358	4.14831	3.81529	3.06959
460	4.53022	3.47359	2.8854	4.06471	3.79495	3.17873
461	4.59227	3.45579	2.66764	3.99933	3.78506	3.13691
462	4.67541	3.44508	2.54713	3.91463	3.70981	3.23171
463	4.75343	3.42887	2.45619	3.87575	3.71072	3.49922
464	4.62994	3.35971	2.51328	4.07183	3.78688	3.22393
465	4.40338	3.29121	2.79437	4.32389	3.79154	3.05844
466	4.47194	3.27407	2.80923	4.32613	3.79953	3.37652
467	4.57038	3.25546	2.70995	4.0941	3.75437	3.44918
468	4.5981	3.32569	2.85193	4.08369	3.74993	3.50542
469	4.55859	3.25727	2.86822	3.94007	3.74154	3.41388
470	4.34131	3.23044	2.84542	3.95151	3.61104	3.32627
471	4.4186	3.2737	2.77412	4.02859	3.69138	3.49531
472	4.62589	3.25174	2.79416	3.99901	3.69674	3.53478
473	4.77987	3.24202	2.83833	3.9107	3.84185	3.33035
474	4.6747	3.37664	2.96757	3.64124	3.73225	3.39577
475	4.57798	3.4166	2.79001	3.70421	3.97135	3.58317
476	4.10115	3.43504	2.63393	3.79413	4.06672	3.45262
477	4.26159	3.34499	2.51085	4.00114	3.97926	3.16586
478	4.15469	3.48315	2.69412	3.96944	4.21947	3.12503
479	4.01698	3.42631	2.99747	3.90009	4.40044	3.30486
480	4.02783	3.47974	3.00429	3.89891	4.16497	3.22694
481	4.21019	3.69226	2.99733	3.97445	4.09717	3.11841
482	4.62114	3.68199	3.06156	3.9298	4.19708	3.2898
483	4.48706	3.4764	3.01892	3.87512	4.00895	3.6236
484	4.4372	3.53456	2.83116	3.95525	3.97216	3.76371
485	4.43987	3.65068	2.75849	4.1311	3.98003	3.62606
486	4.03549	3.6779	2.66639	3.99217	4.08184	3.50276
487	4.06432	3.66223	2.77813	3.91916	4.01501	3.27934
488	4.12289	3.68887	2.91838	4.07161	3.97194	3.25691
489	4.22011	3.72817	2.85312	4.08201	4.04397	3.2889
490	4.2115	3.69046	2.64332	4.10361	3.98265	3.36348
491	4.14507	3.62081	2.75331	4.04527	3.8855	3.27177
492	4.09101	3.71103	2.87269	4.01311	4.01744	3.17736
493	4.1187	3.64366	2.86645	4.19016	4.13895	3.1456
494	3.95626	3.72765	2.83176	4.16008	3.92373	3.16734
495	4.16544	3.74672	2.67488	3.99066	4.09738	3.10503
496	3.88162	3.67331	2.76221	4.1017	4.20298	3.10126
497	4.15256	3.72537	2.98176	4.02512	4.09787	3.25685
498	4.1099	3.62042	2.88272	4.09666	3.93787	3.13773
499	4.2104	3.59527	3.06691	4.02717	3.82264	3.19827
500	4.2741	3.50792	3.06016	3.92594	3.826	3.2701

## Sheet: Fig. 3d
Source data, Related to Fig. 3d
N = 1
Residue number	WT non-Ac_RMSF	WT Ac_RMSF	K412Ac_RMSF	K238Ac_RMSF	K238R_RMSF	K412R_RMSF
75	1.381	1.073	1.3957	1.4483	14.274	11.911
76	1.192	0.893	1.1767	1.2526	12.867	10.104
77	1.0224	0.8057	0.9802	1.1071	11.718	8.42
78	0.7929	0.7004	0.7618	0.9079	9.851	8.057
79	0.5843	0.5602	0.5378	0.701	8.223	7.561
80	0.3942	0.4304	0.3613	0.534	6.36	5.731
81	0.2531	0.2631	0.2468	0.3415	5.351	4.446
82	0.1993	0.1573	0.1799	0.2427	3.589	4.635
83	0.1645	0.1249	0.141	0.2403	2.986	4.395
84	0.1491	0.1075	0.1259	0.1985	1.748	2.219
85	0.1616	0.1127	0.1322	0.1562	2.247	2.067
86	0.1505	0.1096	0.1199	0.1384	2.102	1.952
87	0.1425	0.1089	0.1089	0.1219	2.277	1.778
88	0.1427	0.1181	0.1081	0.121	2.073	1.525
89	0.1565	0.1366	0.1212	0.1317	1.985	1.856
90	0.1753	0.1499	0.1343	0.1539	2.176	2.426
91	0.1733	0.1437	0.1377	0.1565	2.173	2.787
92	0.1727	0.1391	0.1394	0.1563	2.38	2.734
93	0.1764	0.1438	0.1468	0.1679	2.778	2.451
94	0.1772	0.1447	0.1506	0.2276	2.675	2.622
95	0.157	0.1326	0.138	0.17	1.915	2.128
96	0.1577	0.1545	0.1581	0.2035	1.728	1.928
97	0.1316	0.1166	0.1181	0.1335	1.319	1.403
98	0.1155	0.0997	0.1048	0.1139	1.092	1.203
99	0.104	0.088	0.0854	0.0965	0.91	0.948
100	0.102	0.0798	0.0829	0.0911	0.864	0.878
101	0.1	0.0733	0.0804	0.0882	0.838	0.807
102	0.1072	0.0746	0.0879	0.0975	0.867	0.878
103	0.1206	0.0861	0.101	0.1115	0.949	1.006
104	0.1219	0.0922	0.0991	0.1105	1.043	1.148
105	0.1293	0.0976	0.0989	0.1117	1.102	1.208
106	0.1337	0.0993	0.0995	0.1094	1.131	1.203
107	0.1459	0.1101	0.1079	0.1217	1.248	1.458
108	0.1641	0.1259	0.1214	0.138	1.374	1.681
109	0.1725	0.132	0.1249	0.1442	1.373	1.611
110	0.1501	0.1094	0.1065	0.1209	1.155	1.273
111	0.1528	0.1016	0.1034	0.1083	1.092	1.251
112	0.1581	0.1081	0.1124	0.1112	1.193	1.412
113	0.1243	0.095	0.1056	0.0981	1.115	1.195
114	0.1032	0.0836	0.0963	0.0872	0.959	1.168
115	0.129	0.091	0.1047	0.0954	1.028	1.152
116	0.1576	0.0929	0.1094	0.0983	1.107	1.118
117	0.1455	0.0858	0.1079	0.0946	0.946	1.037
118	0.118	0.0854	0.1069	0.0913	0.9	0.92
119	0.1145	0.0812	0.1267	0.0906	0.931	0.928
120	0.1212	0.0843	0.1311	0.0939	0.951	1.006
121	0.1377	0.0925	0.1429	0.1073	1.022	1.165
122	0.1702	0.1149	0.163	0.1271	1.344	1.408
123	0.2198	0.1448	0.2089	0.1652	1.369	1.47
124	0.2308	0.1514	0.2168	0.1705	1.398	1.417
125	0.191	0.1225	0.1935	0.1475	1.3	1.341
126	0.1676	0.1193	0.1469	0.1078	1.165	1.212
127	0.1232	0.0973	0.1119	0.0921	1.114	1.165
128	0.1167	0.096	0.1126	0.0952	1.242	1.344
129	0.1038	0.0886	0.0998	0.0921	1.141	1.638
130	0.0927	0.0821	0.0946	0.0878	1.06	1.601
131	0.0931	0.0865	0.1028	0.0867	1.16	1.611
132	0.1031	0.1085	0.1118	0.0841	1.241	1.688
133	0.11	0.1185	0.1145	0.09	1.417	1.817
134	0.1103	0.1052	0.1068	0.0925	2.104	1.989
135	0.123	0.116	0.1121	0.1261	2.083	2.604
136	0.1379	0.1352	0.1307	0.1499	1.96	2.469
137	0.1778	0.1652	0.1897	0.1842	1.937	2.394
138	0.1852	0.1589	0.1876	0.1678	1.666	1.866
139	0.1415	0.1277	0.1392	0.1253	1.476	1.595
140	0.1345	0.115	0.1372	0.1072	1.261	1.439
141	0.1494	0.119	0.1425	0.1084	1.264	1.479
142	0.1663	0.1295	0.1733	0.115	1.252	1.463
143	0.1749	0.1576	0.1926	0.1347	1.467	1.521
144	0.1596	0.1773	0.1745	0.1231	1.475	1.327
145	0.145	0.2555	0.1516	0.113	1.712	1.549
146	0.1301	0.2717	0.1429	0.1109	1.509	1.065
147	0.1157	0.2182	0.1329	0.1037	1.255	0.973
148	0.1046	0.1456	0.1096	0.0905	1.202	0.923
149	0.0957	0.1118	0.0989	0.0889	1.074	0.942
150	0.0992	0.0875	0.1024	0.0892	1.028	1.144
151	0.1076	0.0844	0.1077	0.0935	1.069	1.16
152	0.1194	0.11	0.125	0.1125	1.302	1.539
153	0.1518	0.1454	0.1467	0.1363	1.403	1.56
154	0.1815	0.1672	0.187	0.1699	1.496	1.668
155	0.2259	0.1671	0.2	0.1577	1.352	1.691
156	0.2344	0.1382	0.1796	0.1622	1.247	1.494
157	0.3067	0.1518	0.2012	0.2054	1.416	1.504
158	0.3486	0.1611	0.2613	0.2277	1.458	1.765
159	0.3516	0.1454	0.2735	0.2249	1.309	1.887
160	0.4117	0.1494	0.2755	0.2513	1.331	1.795
161	0.4454	0.1687	0.2644	0.2631	1.57	1.896
162	0.4851	0.192	0.2601	0.2849	1.898	2.234
163	0.463	0.1858	0.2553	0.305	2.096	1.913
164	0.4749	0.16	0.2397	0.3128	1.717	1.69
165	0.4971	0.1576	0.2358	0.3809	1.506	1.563
166	0.4473	0.184	0.285	0.478	1.695	1.735
167	0.4393	0.1884	0.3087	0.4053	1.685	1.752
168	0.5262	0.1764	0.2766	0.2824	1.636	1.605
169	0.5646	0.198	0.3153	0.3557	1.793	1.803
170	0.5156	0.228	0.3323	0.4145	1.926	2.036
171	0.5406	0.236	0.3213	0.4436	1.925	1.988
172	0.5694	0.2704	0.3709	0.423	1.971	2.154
173	0.5087	0.2465	0.3345	0.362	1.892	1.733
174	0.4057	0.1878	0.2445	0.2658	1.489	1.361
175	0.3587	0.15	0.1832	0.1849	1.297	1.178
176	0.3066	0.1151	0.1535	0.1512	1.099	0.962
177	0.2396	0.1038	0.1648	0.1274	1.023	0.912
178	0.2457	0.1032	0.1517	0.114	1.073	0.827
179	0.2958	0.1301	0.1663	0.1419	1.282	0.912
180	0.2794	0.1531	0.1712	0.1713	1.32	1.088
181	0.3119	0.1927	0.1843	0.2417	1.542	1.313
182	0.3166	0.2093	0.1609	0.2493	1.449	1.428
183	0.3126	0.2098	0.1505	0.2664	1.252	1.655
184	0.3227	0.2363	0.148	0.2698	1.211	1.431
185	0.3654	0.2151	0.1873	0.2502	1.197	1.713
186	0.2924	0.1844	0.2023	0.2059	1.347	1.643
187	0.2058	0.1623	0.1668	0.1781	1.228	1.462
188	0.1494	0.134	0.1356	0.1606	1.004	1.111
189	0.1362	0.0979	0.1262	0.1326	0.976	1.045
190	0.1307	0.0896	0.1117	0.1184	0.953	0.934
191	0.1293	0.088	0.1115	0.1233	0.955	0.928
192	0.1425	0.1001	0.1306	0.1437	1.05	1.021
193	0.1328	0.0951	0.1288	0.1384	1.033	0.971
194	0.1155	0.079	0.1073	0.1113	0.895	0.804
195	0.1102	0.0738	0.1044	0.1086	0.907	0.762
196	0.1128	0.0841	0.1116	0.1185	0.992	0.858
197	0.1109	0.0846	0.1034	0.1093	0.988	0.887
198	0.1046	0.0796	0.096	0.0977	0.934	0.838
199	0.1077	0.0884	0.1073	0.1111	1.016	0.909
200	0.1153	0.0985	0.1124	0.1172	1.152	1.055
201	0.1208	0.0965	0.108	0.1107	1.119	1.062
202	0.1239	0.1135	0.1237	0.1225	1.154	1.109
203	0.1348	0.1332	0.1447	0.1405	1.375	1.313
204	0.153	0.1342	0.1488	0.1578	1.529	1.474
205	0.1991	0.1456	0.1897	0.3096	1.538	1.494
206	0.2563	0.2079	0.2601	0.3586	1.808	1.65
207	0.3401	0.3075	0.3206	0.4003	2.081	1.843
208	0.3374	0.324	0.3143	0.4	2.223	2.074
209	0.3095	0.2973	0.2992	0.3544	2.267	1.975
210	0.2047	0.2157	0.1995	0.2468	1.808	1.726
211	0.1584	0.1458	0.1794	0.1595	1.741	1.432
212	0.137	0.1083	0.1217	0.1227	1.189	0.996
213	0.1199	0.0942	0.1011	0.1168	0.925	0.782
214	0.1123	0.0771	0.0985	0.1114	1.002	0.749
215	0.1184	0.0732	0.0991	0.1185	0.944	0.714
216	0.1207	0.0784	0.1077	0.1183	0.965	0.749
217	0.1352	0.091	0.1178	0.1248	1.101	0.845
218	0.1384	0.0993	0.1255	0.1218	1.145	0.876
219	0.15	0.1141	0.133	0.1346	1.239	0.979
220	0.1278	0.1002	0.1167	0.1194	1.092	0.921
221	0.1052	0.0847	0.1015	0.0987	0.91	0.815
222	0.0996	0.0798	0.0936	0.0928	0.831	0.841
223	0.0942	0.0747	0.0884	0.0876	0.812	0.775
224	0.0818	0.0643	0.0787	0.0773	0.674	0.629
225	0.0711	0.0577	0.0689	0.0675	0.565	0.536
226	0.0664	0.0549	0.0667	0.0612	0.529	0.502
227	0.0633	0.0538	0.0633	0.0583	0.494	0.488
228	0.0682	0.0557	0.071	0.0614	0.532	0.533
229	0.075	0.0634	0.076	0.065	0.596	0.632
230	0.0924	0.0784	0.0954	0.0783	0.869	0.76
231	0.0982	0.0865	0.106	0.0854	0.92	0.835
232	0.1027	0.0897	0.1102	0.089	0.927	0.829
233	0.0967	0.0793	0.1017	0.0762	0.754	0.825
234	0.0975	0.0829	0.1047	0.0765	0.866	0.949
235	0.1022	0.0847	0.1122	0.0787	0.95	1.007
236	0.0976	0.0722	0.1039	0.0731	0.807	0.866
237	0.0907	0.0666	0.0959	0.0683	0.711	0.738
238	0.0997	0.081	0.1082	0.077	0.856	0.973
239	0.1103	0.0901	0.1186	0.087	1.021	1.162
240	0.1069	0.0842	0.1113	0.0874	0.975	1.021
241	0.1044	0.0838	0.1096	0.0886	0.871	0.944
242	0.0993	0.0751	0.1019	0.0858	1.023	0.89
243	0.1129	0.0873	0.1131	0.0872	1.024	1.066
244	0.1333	0.1238	0.151	0.112	1.44	1.331
245	0.2013	0.1884	0.2474	0.1583	2.505	2.661
246	0.2821	0.2863	0.3087	0.2419	3.615	3.253
247	0.3976	0.3526	0.3959	0.3587	4.258	3.638
248	0.423	0.283	0.4026	0.4224	4.18	3.654
249	0.3831	0.2412	0.3721	0.4927	4	3.19
250	0.224	0.1861	0.251	0.4992	3.539	2.785
251	0.1316	0.1117	0.1371	0.4341	3.22	2.746
252	0.1075	0.0785	0.1089	0.3246	2.062	1.948
253	0.0887	0.0721	0.0921	0.1261	1.328	1.327
254	0.0814	0.0696	0.0873	0.0828	0.866	0.908
255	0.0771	0.0658	0.0838	0.0762	0.715	0.656
256	0.0868	0.0749	0.0946	0.1024	0.752	0.695
257	0.0961	0.0821	0.1044	0.1162	0.829	0.839
258	0.1426	0.1264	0.1459	0.1636	1.208	1.451
259	0.1313	0.1211	0.1339	0.146	1.199	1.121
260	0.1178	0.1098	0.1175	0.1174	1.032	0.862
261	0.1461	0.1301	0.1412	0.1426	1.203	0.989
262	0.1601	0.152	0.1542	0.1633	1.295	1.101
263	0.1325	0.131	0.1281	0.1418	1.116	0.984
264	0.1307	0.1253	0.1267	0.14	1.117	1.029
265	0.1294	0.1201	0.1249	0.1365	1.097	1.031
266	0.1361	0.1267	0.1321	0.1395	1.148	1.075
267	0.1256	0.1191	0.1234	0.1289	1.061	0.979
268	0.1145	0.1061	0.112	0.1201	0.963	0.9
269	0.1256	0.1136	0.1239	0.1317	1.092	1.054
270	0.1277	0.1185	0.1297	0.1345	1.145	1.101
271	0.1146	0.1102	0.1184	0.125	1.083	1.027
272	0.111	0.1036	0.109	0.1221	1.047	1.011
273	0.0955	0.0843	0.0877	0.108	0.835	0.797
274	0.0772	0.0635	0.0684	0.079	0.644	0.625
275	0.0691	0.0561	0.0621	0.0653	0.545	0.535
276	0.0631	0.051	0.0577	0.0575	0.481	0.489
277	0.0592	0.0487	0.0536	0.0528	0.444	0.47
278	0.0619	0.0513	0.0583	0.0528	0.45	0.517
279	0.0694	0.0584	0.0656	0.0587	0.528	0.581
280	0.0794	0.0708	0.0808	0.0681	0.692	0.866
281	0.0849	0.0845	0.0916	0.0791	0.79	0.93
282	0.1141	0.1566	0.1252	0.1043	1.061	0.995
283	0.2123	0.3143	0.2424	0.1137	1.449	1.364
284	0.3675	0.5304	0.4031	0.1408	2.29	1.75
285	0.4047	0.5764	0.4083	0.1825	2.609	1.828
286	0.4015	0.5294	0.4144	0.1751	3.664	2.173
287	0.4022	0.4446	0.3795	0.2004	3.627	2.186
288	0.2912	0.327	0.2704	0.168	3.391	2.02
289	0.2188	0.2406	0.209	0.1544	2.453	1.864
290	0.1505	0.1401	0.1574	0.1273	1.614	1.498
291	0.1303	0.1136	0.1405	0.1096	1.332	1.243
292	0.1116	0.0957	0.1219	0.0962	1.116	1.092
293	0.1048	0.0913	0.1112	0.0915	1.173	1.141
294	0.1016	0.0854	0.1052	0.0875	1.02	0.98
295	0.089	0.0743	0.0889	0.0793	0.816	0.801
296	0.0828	0.0706	0.0824	0.0753	0.847	0.832
297	0.0903	0.0772	0.0911	0.0792	0.908	0.846
298	0.0872	0.0737	0.086	0.0768	0.813	0.743
299	0.0758	0.0649	0.0725	0.0702	0.714	0.669
300	0.0823	0.0714	0.0793	0.0756	0.797	0.743
301	0.0924	0.0793	0.0884	0.0827	0.856	0.765
302	0.0861	0.0737	0.0802	0.0798	0.773	0.693
303	0.0817	0.0704	0.0745	0.0838	0.751	0.702
304	0.0962	0.0845	0.0888	0.0983	0.87	0.809
305	0.1004	0.0892	0.0925	0.1089	0.858	0.798
306	0.0931	0.0821	0.0838	0.1255	0.794	0.744
307	0.1039	0.0943	0.0936	0.2167	0.866	0.811
308	0.1254	0.1205	0.1111	0.1786	1.048	1.006
309	0.1905	0.2041	0.1622	0.2399	1.608	1.535
310	0.2275	0.3201	0.2091	0.3617	2.068	1.721
311	0.2686	0.3194	0.2207	0.3163	1.968	1.503
312	0.2432	0.2518	0.1817	0.2706	1.778	1.549
313	0.1723	0.1976	0.1471	0.2219	1.443	1.323
314	0.1201	0.1162	0.1138	0.1368	1.049	0.961
315	0.098	0.0841	0.0933	0.0948	0.793	0.72
316	0.0814	0.0672	0.0734	0.0779	0.666	0.613
317	0.0666	0.0538	0.0592	0.0603	0.557	0.535
318	0.0615	0.0505	0.0539	0.054	0.535	0.562
319	0.0577	0.0482	0.051	0.0493	0.493	0.586
320	0.0587	0.0494	0.051	0.0501	0.525	0.59
321	0.0687	0.059	0.0602	0.0548	0.538	0.594
322	0.0783	0.0634	0.0643	0.0622	0.619	0.77
323	0.0993	0.074	0.0773	0.0673	0.732	0.923
324	0.1026	0.0788	0.0833	0.0719	0.846	0.894
325	0.1065	0.0848	0.0891	0.0785	0.883	0.884
326	0.1046	0.0856	0.0845	0.0826	0.941	0.929
327	0.1221	0.1026	0.1042	0.1006	1.138	1.107
328	0.1295	0.1101	0.1156	0.1104	1.281	1.237
329	0.1326	0.1106	0.1208	0.1129	1.328	1.264
330	0.1132	0.0939	0.1015	0.096	1.161	1.095
331	0.0992	0.0847	0.0882	0.0852	1.09	1.029
332	0.1105	0.0949	0.1029	0.0953	1.234	1.152
333	0.1107	0.0929	0.1034	0.0942	1.223	1.131
334	0.0925	0.0777	0.0854	0.0808	1.078	0.982
335	0.0958	0.0824	0.0918	0.0839	1.154	1.054
336	0.1127	0.0964	0.111	0.0958	1.306	1.189
337	0.1091	0.0933	0.1058	0.0916	1.239	1.159
338	0.0991	0.0838	0.093	0.0853	1.16	1.097
339	0.1093	0.0976	0.1038	0.0923	1.362	1.4
340	0.101	0.096	0.097	0.0873	1.339	1.508
341	0.1004	0.1064	0.1006	0.0876	1.471	1.841
342	0.087	0.0849	0.0903	0.077	1.204	1.421
343	0.0833	0.0661	0.0797	0.0695	0.906	0.93
344	0.0909	0.068	0.0851	0.0693	0.793	0.942
345	0.1196	0.0756	0.0962	0.0736	0.758	0.987
346	0.1441	0.0924	0.117	0.088	0.881	1.122
347	0.1778	0.1157	0.1463	0.1209	0.99	1.152
348	0.2289	0.1594	0.2009	0.1563	1.459	1.719
349	0.28	0.1808	0.2577	0.3245	1.792	2.362
350	0.3081	0.233	0.3063	0.3721	2.404	3.022
351	0.315	0.2324	0.3227	0.2765	2.483	2.992
352	0.2736	0.1865	0.2831	0.1768	1.986	2.182
353	0.226	0.1509	0.218	0.136	1.565	1.892
354	0.2078	0.1251	0.1764	0.1053	1.075	1.388
355	0.1664	0.0977	0.1341	0.0831	0.808	0.932
356	0.1292	0.0817	0.0994	0.0728	0.692	0.863
357	0.0981	0.0683	0.0783	0.0667	0.633	0.852
358	0.077	0.0611	0.064	0.0633	0.666	0.781
359	0.067	0.0559	0.0588	0.0576	0.692	0.729
360	0.063	0.0517	0.0563	0.0563	0.699	0.706
361	0.067	0.0532	0.0619	0.0579	0.712	0.74
362	0.0737	0.0562	0.0697	0.0623	0.718	0.745
363	0.0795	0.061	0.0773	0.0648	0.723	0.758
364	0.0997	0.0748	0.0987	0.0843	0.854	0.849
365	0.1114	0.0833	0.1165	0.0991	1.014	0.963
366	0.0972	0.0792	0.1033	0.0851	0.929	0.957
367	0.1179	0.0919	0.1305	0.0951	1.074	1.159
368	0.1436	0.0976	0.157	0.0982	1.146	1.273
369	0.1537	0.1024	0.1424	0.092	1.009	1.211
370	0.2012	0.0996	0.1345	0.0918	0.953	1.181
371	0.2878	0.1154	0.1257	0.1014	0.993	1.208
372	0.2882	0.1565	0.1563	0.1747	1.154	1.39
373	0.2722	0.1542	0.1391	0.1798	1.273	1.442
374	0.3012	0.1718	0.1461	0.2098	1.605	1.798
375	0.3167	0.1873	0.1584	0.2343	1.755	1.975
376	0.3099	0.1747	0.1732	0.2168	1.785	2.002
377	0.2792	0.1478	0.1523	0.1746	1.473	1.681
378	0.2741	0.1436	0.1402	0.1731	1.202	1.496
379	0.287	0.1579	0.1756	0.1986	1.458	1.702
380	0.2735	0.1494	0.1927	0.1818	1.478	1.624
381	0.2538	0.1295	0.1759	0.1521	1.187	1.373
382	0.2613	0.1427	0.1878	0.1607	1.349	1.487
383	0.2729	0.165	0.2195	0.1956	1.697	1.683
384	0.2559	0.1551	0.2289	0.1926	1.728	1.582
385	0.2447	0.1475	0.233	0.1794	1.736	1.554
386	0.27	0.1808	0.274	0.2197	2.078	1.866
387	0.2791	0.1974	0.308	0.2499	2.314	2.04
388	0.2775	0.1822	0.321	0.2896	3.006	2.013
389	0.3064	0.1873	0.3177	0.2782	2.724	2.139
390	0.2867	0.1782	0.2505	0.1827	1.918	1.951
391	0.2657	0.158	0.229	0.1445	1.346	1.56
392	0.2488	0.1508	0.2188	0.1525	1.186	1.671
393	0.2416	0.1292	0.2066	0.152	1.136	1.553
394	0.2104	0.1171	0.2075	0.1485	1.182	1.465
395	0.1848	0.1198	0.1896	0.1252	1.08	1.244
396	0.1772	0.0987	0.1567	0.0966	0.818	0.992
397	0.1278	0.0797	0.1191	0.0797	0.746	0.99
398	0.1282	0.0882	0.1198	0.0776	0.73	1.016
399	0.1215	0.0859	0.1087	0.0726	0.619	0.904
400	0.1091	0.0713	0.0914	0.0672	0.551	0.783
401	0.1044	0.0717	0.094	0.0656	0.622	0.815
402	0.1143	0.0814	0.0989	0.0678	0.688	0.943
403	0.1076	0.0754	0.0881	0.0659	0.64	0.888
404	0.0953	0.0669	0.0871	0.0653	0.633	0.779
405	0.1017	0.0708	0.0991	0.0716	0.705	0.799
406	0.0971	0.0668	0.0987	0.0741	0.796	0.767
407	0.0927	0.0629	0.0928	0.0707	0.721	0.718
408	0.1004	0.0673	0.0979	0.0776	0.766	0.723
409	0.106	0.0686	0.0994	0.0805	0.812	0.678
410	0.0961	0.0675	0.0923	0.0783	0.764	0.642
411	0.0913	0.0698	0.0904	0.0771	0.739	0.654
412	0.099	0.0769	0.0979	0.0849	0.83	0.752
413	0.1097	0.0872	0.1093	0.0901	0.924	0.858
414	0.1207	0.1361	0.1259	0.0989	1.136	1.221
415	0.1704	0.2114	0.1634	0.1352	1.69	2.253
416	0.2937	0.2882	0.2751	0.217	2.909	2.965
417	0.4082	0.3822	0.4887	0.3703	4.196	4.216
418	0.5343	0.3816	0.6283	0.5653	6.065	5.104
419	0.7207	0.466	0.8095	0.6963	8.053	5.55
420	0.8846	0.5458	0.9341	0.8976	9.473	7.313
421	1.1073	0.6123	1.113	1.1067	11.902	9.119

## Sheet: Fig. 3e
Source data, Related to Fig. 3e
N = 1
Time (ps)	WT non-Ac_Pullf	WT Ac_Pullf	K412Ac_Pullf	K238Ac_Pullf	K238R_Pullf	K412R_Pullf
0	-5.65716e-05	-5.39142e-08	-1.07882e-06	1.89093e-09	-3.4447e-06	-5.69692e-05
0.1	0.667796	1.80226	3.58786	1.91025	-2.34571	2.02269
0.2	1.44385	3.59415	5.71838	3.53374	-2.79686	2.63473
0.3	2.17986	4.88022	5.69708	4.07427	-0.289087	3.47035
0.4	4.61951	6.70335	4.40546	3.8771	3.30092	4.70688
0.5	7.00502	8.61543	4.71929	3.459	6.18124	6.49176
0.6	8.39148	10.4273	7.10832	3.44303	7.28681	8.46402
0.7	9.71482	12.9314	10.2852	2.96006	6.71629	9.74878
0.8	11.4958	15.2397	11.6958	4.12855	6.10102	11.2332
0.9	13.6867	15.9851	12.0339	6.13567	6.63847	12.8411
1	15.1204	14.3486	12.464	6.42044	9.70645	14.517
1.1	16.7859	12.9679	13.1834	5.29393	12.6243	14.0529
1.2	18.4247	14.4586	14.7398	4.50557	14.7209	13.5762
1.3	21.2709	16.7834	16.551	5.29034	15.4665	15.0584
1.4	22.8352	18.6818	19.5686	6.09259	15.4964	17.0846
1.5	23.4856	19.5315	22.4066	7.33604	15.0727	18.3769
1.6	24.8296	19.9351	25.2685	7.27024	16.8006	18.7925
1.7	25.9045	20.134	25.7423	6.71206	18.6889	18.8436
1.8	26.5659	20.9268	25.43	6.19264	22.6158	18.8313
1.9	27.9471	22.1542	24.7766	6.61766	24.8879	19.3188
2	28.9441	24.6422	25.2507	7.57355	25.1806	21.0499
2.1	29.8213	26.3345	26.5716	9.71679	25.0739	22.3832
2.2	31.1538	27.2291	26.8834	11.0354	25.0727	24.003
2.3	33.3347	26.5482	27.5019	11.3493	25.9747	24.2167
2.4	35.1104	26.3388	27.8965	12.747	26.6478	23.5546
2.5	36.1213	27.4007	28.1473	14.3359	27.3876	23.9122
2.6	35.909	28.9972	29.2573	14.5084	29.2413	24.7305
2.7	35.4562	31.5496	30.6838	14.9175	30.5435	26.065
2.8	36.0229	32.4098	33.5617	16.1228	30.5872	27.0267
2.9	37.579	32.2939	34.4461	17.5732	32.29	27.1147
3	39.4292	31.6456	35.4685	18.3811	33.3099	27.6839
3.1	40.1872	32.5924	36.0595	18.9891	34.5746	28.5447
3.2	40.8459	35.639	35.7743	19.8027	36.1568	29.7579
3.3	41.0542	39.6155	35.3149	20.3002	37.7436	30.804
3.4	41.0307	42.9372	34.6503	21.3284	39.164	31.6388
3.5	41.3515	42.7179	34.6411	22.2714	41.135	32.1963
3.6	42.8389	43.7691	35.5393	23.5736	42.0845	32.1784
3.7	43.1321	45.6431	37.7453	24.4515	43.8693	32.7359
3.8	43.5431	47.0258	39.4808	26.5613	44.8381	34.8101
3.9	44.2233	47.1453	41.4497	27.2562	46.4758	36.4019
4	44.3758	45.8848	42.5674	27.8306	49.1635	36.8235
4.1	44.9077	45.7387	44.1679	28.2876	50.5844	36.5983
4.2	44.701	45.8823	46.3288	28.9266	52.172	34.9313
4.3	46.3243	46.4956	48.6284	30.4786	53.2011	34.9121
4.4	49.2509	46.2178	51.5751	33.0283	54.6923	36.6169
4.5	52.6687	44.9701	54.5266	35.4041	56.8031	38.313
4.6	54.258	44.0336	57.0231	37.1588	58.1231	38.9117
4.7	54.2205	44.3897	58.4252	38.7935	60.2262	39.149
4.8	54.2594	44.9789	58.8416	38.8313	62.5957	40.5402
4.9	56.2014	45.2723	59.8284	39.3293	64.7822	42.3123
5	59.1599	45.3566	61.9673	40.4108	65.5629	43.2696
5.1	62.6793	44.7809	64.5537	42.2883	65.9663	43.3569
5.2	65.5987	43.7812	67.1335	43.9646	67.2161	43.6215
5.3	67.5973	43.1176	69.6728	45.3698	68.6339	45.9468
5.4	69.2054	43.1979	71.4325	46.2418	70.2305	49.1094
5.5	68.5055	43.0282	71.7316	46.9436	71.1914	52.8651
5.6	67.3597	42.8165	71.1562	48.2458	72.3062	55.7317
5.7	67.97	43.2949	71.5325	49.0274	73.5507	57.2899
5.8	70.0293	42.7661	72.704	50.0902	73.5712	58.0289
5.9	71.6921	43.0637	74.7313	51.2999	73.2901	58.3288
6	72.0313	44.0806	76.6563	52.0512	72.7704	57.9008
6.1	72.849	45.0302	77.0517	52.8864	72.7474	57.524
6.2	74.1484	45.4845	76.7755	54.3786	72.9925	57.2678
6.3	74.5824	45.6677	75.3209	55.7297	74.443	58.6759
6.4	74.0216	47.5471	73.9455	56.579	75.9386	60.5289
6.5	75.2384	49.5781	73.3671	56.5303	76.7302	61.216
6.6	77.2522	51.6714	74.3057	57.6372	78.1388	61.7332
6.7	78.3357	52.9015	76.9689	58.1801	78.9093	63.7712
6.8	78.9055	53.8067	79.4463	58.7904	78.6967	66.0687
6.9	79.3328	53.7387	80.1425	59.1307	78.362	67.6888
7	80.1124	54.1636	82.0774	60.0882	79.962	69.7075
7.1	81.8835	55.1526	83.4057	61.2522	81.6672	71.2356
7.2	84.1297	56.0004	83.9252	63.4274	83.0492	72.294
7.3	88.146	57.8806	83.9416	64.1892	83.7641	74.441
7.4	91.9263	59.7711	84.2918	64.5753	82.5751	76.7889
7.5	92.8723	61.5006	87.0166	66.2279	80.6795	78.8369
7.6	93.0766	62.3812	89.4426	66.5886	79.0923	79.7873
7.7	93.8374	61.9859	91.246	66.7224	80.2323	80.3323
7.8	96.3607	61.7214	92.2114	66.301	83.4136	80.2701
7.9	99.9433	62.8523	92.4906	66.731	86.157	81.3738
8	102.976	64.806	92.6813	67.3924	88.1029	83.1547
8.1	103.608	66.1825	91.347	68.8112	88.2028	85.8065
8.2	103.213	67.3761	91.0052	69.4693	86.6933	87.264
8.3	102.563	67.8776	91.4556	70.1601	85.9702	87.9227
8.4	101.888	69.5524	92.1384	71.8889	86.8382	87.7893
8.5	100.56	70.2831	92.5727	73.8297	88.8673	88.9553
8.6	99.157	70.9239	93.1347	73.3693	91.2228	89.5054
8.7	98.2222	71.2765	92.886	73.5024	92.6345	89.9155
8.8	98.0102	71.0128	92.4248	74.1149	92.2079	90.168
8.9	98.494	70.9899	92.0489	74.8115	92.1624	89.9364
9	99.2102	69.9983	92.4364	75.1056	92.7289	89.6009
9.1	99.4351	69.4015	94.6016	75.236	94.6582	90.768
9.2	100.081	69.2923	96.2722	75.553	98.2432	93.0203
9.3	100.937	69.3223	97.1749	76.0442	100.902	94.7427
9.4	102.162	69.0388	96.8074	75.7566	102.694	95.5884
9.5	102.885	68.6285	95.9996	75.1795	102.985	95.7406
9.6	104.667	66.8943	95.2066	75.5637	103.476	95.8792
9.7	106.895	64.542	95.6178	76.9645	102.83	97.1632
9.8	108.206	63.4271	96.367	77.7635	102.534	98.5078
9.9	109.356	63.9426	98.4285	78.2413	101.336	100.421
10	109.908	64.7795	99.6874	79.1182	101.708	102.186
10.1	111.507	66.5031	99.976	80.3279	102.386	105.15
10.2	112.699	67.4907	100.705	82.34	102.299	108.756
10.3	113.226	68.5519	101.747	82.7815	102.124	111.179
10.4	112.483	69.6439	102.575	81.8468	102.5	113.248
10.5	112.102	70.7707	102.943	82.3095	103.023	116.583
10.6	111.831	71.0575	103.538	82.9214	104.039	118.932
10.7	111.146	72.435	106.254	84.2515	105.105	119.815
10.8	111.492	73.5895	107.444	85.9634	105.037	120.879
10.9	111.095	74.2395	108.177	87.1961	104.602	121.923
11	111.137	74.3513	108.308	89.0757	105.092	122.481
11.1	112.607	74.9739	109.452	90.4376	105.714	124.024
11.2	115.06	76.1602	111.772	91.9061	105.883	125.409
11.3	117.204	77.2715	113.479	93.183	106.458	127.698
11.4	118.697	77.4576	114.503	94.4631	108.363	130.056
11.5	118.805	78.1656	114.502	94.9329	109.168	130.777
11.6	118.561	79.8748	114.49	96.1823	109.861	128.799
11.7	119.811	80.547	114.753	97.6194	110.275	127.649
11.8	122.279	81.1059	115.217	97.7367	110.477	127.812
11.9	124.413	81.2305	116.518	98.8017	111.656	130.408
12	125.495	82.457	118.572	99.8759	114.04	134.417
12.1	127.426	83.9825	120.025	101.021	116.844	137.468
12.2	128.854	85.1857	120.029	101.863	119.104	137.993
12.3	130.004	85.4861	118.541	102.546	120.64	137.965
12.4	132.01	84.2729	118.12	102.561	121.16	138.844
12.5	133.129	83.9097	117.909	102.321	120.962	141.174
12.6	133.837	85.364	117.122	102.953	120.823	144.889
12.7	135.14	87.2849	116.062	104.534	122.156	148.637
12.8	136.666	87.9248	115.417	106.25	125.096	151.024
12.9	138.628	87.771	116.364	108.084	128.479	152.669
13	141.572	87.3794	116.549	109.898	131.354	152.07
13.1	144.782	86.9151	115.993	112.178	133.454	150.892
13.2	146.882	86.0782	116.895	113.819	133.613	150.181
13.3	147.637	86.6321	117.204	114.812	132.654	151.856
13.4	147.515	88.3773	116.081	115.352	131.852	153.737
13.5	148.22	90.1491	116.342	116.547	131.531	156.504
13.6	150.204	89.9672	118.004	119.192	132.343	158.363
13.7	152.23	90.4272	119.214	121.166	134.929	158.859
13.8	155.159	90.3087	119.557	122.713	137.437	159.831
13.9	158.173	90.1084	119.216	123.722	138.527	161.255
14	161.836	90.1608	119.121	126.274	138.593	163.04
14.1	165.64	90.4307	120.053	128.317	138.863	165.001
14.2	170.317	91.0599	122.275	129.552	138.961	165.886
14.3	173.293	91.7283	123.67	130.387	140.5	166.75
14.4	173.938	92.2743	124.974	130.444	142.037	167.408
14.5	173.646	93.1598	126.086	129.394	144.143	168.955
14.6	175.54	93.9065	126.915	130.292	146.356	170.614
14.7	178.048	95.235	126.703	132.606	147.355	172.113
14.8	181.006	96.6893	125.765	133.82	148.435	173.661
14.9	183.55	95.9551	124.859	134.896	150.375	175.295
15	185.947	94.264	125.379	135.495	151.058	176.981
15.1	187.883	92.375	125.407	136.074	150.909	177.983
15.2	189.301	91.1188	125.92	136.717	150.76	179.32
15.3	191.361	90.1202	126.415	137.249	151.567	179.74
15.4	192.709	88.5783	125.357	138.578	151.983	180.415
15.5	195.18	89.5341	125.06	140.327	151.444	181.832
15.6	197.973	91.5621	124.806	143.262	151.856	181.98
15.7	200.598	91.9261	125.161	145.366	152.836	181.168
15.8	203.354	90.6624	127.597	146.295	153.641	180.327
15.9	204.892	89.577	130.486	146.708	154.283	179.719
16	205.156	88.495	132.58	146.398	152.503	180.249
16.1	205.441	88.4353	132.848	145.972	152.062	180.91
16.2	206.248	90.257	131.458	147.586	151.476	182.345
16.3	207.551	91.6585	132.338	148.85	151.629	182.712
16.4	208.79	92.2574	135.125	149.621	151.152	183.029
16.5	209.21	91.0879	137.603	149.167	152.415	183.762
16.6	210.28	90.7409	139.239	147.594	154.271	184.358
16.7	211.672	90.3468	138.566	146.68	153.7	184.889
16.8	213.153	91.0872	136.973	146.987	152.78	185.655
16.9	215.784	92.4836	136.067	148.953	151.872	186.05
17	218.679	93.2425	135.464	152.942	152.462	185.428
17.1	219.379	93.8655	135.558	155.066	154.116	184.832
17.2	217.725	94.7071	136.471	155.724	155.681	184.531
17.3	218.232	95.0083	138.645	156.439	157.632	185.096
17.4	218.641	96.1591	140.343	157.319	159.33	185.532
17.5	220.127	97.1527	142.045	157.227	160.622	186.818
17.6	222.382	97.3956	142.409	156.666	161.043	187.232
17.7	222.955	96.7821	141.082	157.193	161.572	185.795
17.8	223.211	95.5393	140.592	158.209	162.063	183.16
17.9	224.619	95.6142	141.074	159.771	162.634	181.251
18	225.572	96.4765	141.777	159.269	163.369	181.216
18.1	226.223	98.8304	142.64	158.362	164.197	181.27
18.2	227.151	101.463	143.748	159.027	165.044	181.234
18.3	228.483	102.947	144.11	159.96	166.507	179.207
18.4	230.608	103.394	143.781	161.487	166.259	176.022
18.5	231.804	104.18	143.612	161.802	166.311	174.516
18.6	231.564	104.38	142.689	162.742	167.27	174.062
18.7	229.647	104.91	142.971	164.692	168.024	174.178
18.8	227.909	106.045	143.615	165.669	168.308	174.958
18.9	226.871	107.493	143.277	166.056	169.005	174.276
19	226.904	109.108	143.139	167.487	169.497	174.125
19.1	228.372	111.768	142.424	169.773	169.562	173.429
19.2	229.675	114.33	142.963	171.724	168.818	172.428
19.3	228.797	115.584	143.002	172.693	169.333	171.529
19.4	226.807	116.201	143.165	174.563	169.963	172.151
19.5	226.334	117.264	144.989	176.487	169.556	172.331
19.6	226.214	119.067	146.108	177.092	169.839	172.829
19.7	225.867	121.151	147.024	177.762	170.037	173.161
19.8	227.177	124.249	146.476	178.38	168.985	173.07
19.9	229.023	125.953	146.289	178.757	168.183	172.396
20	230.181	125.944	146.588	179.089	166.845	172.008
20.1	231.558	126.378	146.361	180.814	166.491	171.28
20.2	232.945	128.665	144.416	183.767	166.835	171.182
20.3	233.903	131.36	142.276	187.102	167.91	171.351
20.4	235.139	133.268	141.115	190.122	169.028	172.272
20.5	235.601	132.694	140.459	190.677	169.549	172.671
20.6	236.585	131.848	140.518	189.591	167.682	172.285
20.7	237.133	131.96	140.626	188.737	165.299	171.198
20.8	238.291	131.815	140.147	189.17	164	170.617
20.9	239.151	133.975	139.959	192.084	162.275	172.058
21	240.156	138.286	139.715	194.482	161.901	173.373
21.1	238.455	141.411	138.521	195.891	162.346	175.639
21.2	235.818	143.419	137.536	196.034	163.649	177.628
21.3	234.504	144.248	138.242	194.615	163.925	178.822
21.4	233.737	144.499	140.522	193.349	162.654	179.078
21.5	232.509	145.366	141.66	193.027	161.782	179.702
21.6	232.647	147.243	141.593	195.36	161.632	181.333
21.7	233.451	149.691	141.425	198.088	161.913	183.779
21.8	234.463	152.837	142.693	200.717	162.934	185.969
21.9	235.385	155.155	144.227	202.539	163.571	187.542
22	235.41	156.827	144.654	203.15	163.803	188.346
22.1	234.533	158.217	144.777	202.465	163.804	188.737
22.2	233.709	160.139	144.801	201.858	163.257	189.192
22.3	234.691	161.589	145.171	202.212	163.528	189.861
22.4	236.902	163.194	145.663	203.38	164.153	191.705
22.5	239.336	164.16	145.753	205.848	163.978	193.866
22.6	241.105	165.161	147.154	209.64	164.608	195.689
22.7	243.086	165.628	150.089	211.273	167.264	195.279
22.8	244.519	166.271	152.317	211.486	169.53	194.012
22.9	245.352	167.025	153.184	211.105	171.067	191.648
23	246.1	167.486	154.736	212.481	170.685	191.782
23.1	246.609	166.204	155.825	214.448	169.733	192.793
23.2	246.668	164.201	156.541	215.519	169.861	194.138
23.3	245.817	164.285	157.97	216.02	170.941	196.459
23.4	246.203	165.463	159.971	215.354	173.03	199.323
23.5	246.802	168.073	162.293	214.992	175.263	201.928
23.6	247.544	171.027	164.329	215.478	177.11	202.872
23.7	248.262	171.632	165.252	217.128	178.187	203.456
23.8	248.27	172.747	165.91	218.48	179.552	204.098
23.9	246.953	173.725	166.613	219.973	180.945	204.577
24	246.675	177.175	167.71	219.687	181.902	206.944
24.1	248.053	179.807	169.021	217.923	182.876	209.732
24.2	249.761	180.926	169.631	217.348	183.645	210.949
24.3	250.295	181.296	171.044	217.949	184.519	212.297
24.4	251.672	180.748	173.29	219.363	186.016	213.665
24.5	253.548	180.021	176.567	222.012	187.892	214.593
24.6	255.798	179.606	178.531	223.635	189.499	213.932
24.7	257.392	180.456	178.612	223.806	191.133	213.87
24.8	258.395	182.713	178.421	222.459	190.931	214.538
24.9	259.035	184.145	178.979	219.911	191.815	216.019
25	259.208	184.975	178.348	218.082	192.818	217.441
25.1	258.49	186.028	178.675	217.48	194.926	218.871
25.2	258.01	185.05	180.858	216.742	198.01	217.85
25.3	259.033	183.129	181.328	215.759	200.773	217.091
25.4	260.194	182.381	180.838	216.339	203.507	216.664
25.5	260.85	182.858	179.445	216.053	204.896	217.543
25.6	260.435	183.652	178.593	215.888	206.082	219.068
25.7	259.027	185.231	178.855	214.783	207.799	220.646
25.8	257.872	186.872	181.974	213.306	209.8	221.368
25.9	257.019	186.593	184.175	212.441	213.438	221.445
26	257.292	184.883	184.891	211.643	216.827	220.595
26.1	257.867	182.975	182.626	212.477	219.419	221.644
26.2	257.543	182.52	179.933	213.353	222.378	223.29
26.3	257.292	183.712	177.01	213.395	225.332	225.595
26.4	258.279	185.882	177.694	212.719	227.96	228.602
26.5	259.363	188.151	179.715	213.075	230.195	230.687
26.6	259.597	189.09	181.722	213.432	232.636	231.312
26.7	259.401	189.537	182.35	213.187	235.115	231.492
26.8	258.696	190.681	181.46	213.892	237.553	232.237
26.9	257.68	191.397	180.566	214.525	240.398	232.847
27	257.791	193.081	180.668	215.174	242.156	233.879
27.1	258.477	195.819	181.947	214.49	243.944	234.889
27.2	258.255	198.157	183.872	213.374	245.984	234.757
27.3	256.991	200.858	185.43	212.205	246.478	234.351
27.4	256.08	203.006	185.891	211.586	247.563	233.945
27.5	256.088	205.42	185.859	210.835	249.29	235.39
27.6	256.542	206.771	185.41	209.342	249.791	236.995
27.7	257.202	208.432	185.937	208.934	251.179	238.441
27.8	257.618	209.481	186.121	210.516	253.984	238.928
27.9	258.336	209.841	187.568	212.763	256.236	238.318
28	258.568	211.041	188.199	214.746	257.222	237.405
28.1	259.256	212.501	188.133	216.347	258.277	238.353
28.2	259.492	214.95	188.019	218.179	258.821	239.609
28.3	260.097	218.151	188.408	219.427	259.942	239.484
28.4	260.622	219.8	189.142	219.134	260.998	239.407
28.5	259.991	219.985	190.856	219.409	263.564	239.361
28.6	260.391	219.607	192.161	220.46	265.924	238.71
28.7	260.355	220.166	193.255	221.458	267.924	237.908
28.8	261.007	221.163	193.146	221.61	268.456	238.363
28.9	261.475	222.327	193.731	220.6	269.077	239.887
29	261.682	223.658	194.121	219.361	269.71	241.57
29.1	261.479	224.296	193.184	218.058	270.628	242.73
29.2	261.273	224.776	192.259	218.018	271.84	242.155
29.3	260.182	224.423	191.857	218.035	273.582	242.195
29.4	258.771	223.746	192.032	218.9	275.233	242
29.5	258.649	221.851	192.102	219.171	276.393	242.239
29.6	258.622	220.016	194.005	218.957	276.625	242.407
29.7	259.009	219.61	195.773	218.736	276.574	243.306
29.8	259.449	220.351	197.14	218.65	276.7	244.573
29.9	260.554	220.846	198.16	219.109	277.201	245.028
30	260.249	221.781	197.952	221.602	279.411	243.836
30.1	259.53	222.705	198.011	224.182	281.731	243.163
30.2	259.973	222.392	198.848	225.581	284.247	244.279
30.3	260.314	222.321	198.934	225.349	286.108	245.27
30.4	260.129	222.198	199.326	224.907	287.818	245.345
30.5	260.389	222.16	198.878	224.589	289.284	245.939
30.6	260.611	222.131	197.561	224.959	290.398	247.482
30.7	260.195	222.633	196.194	225.173	289.988	248.353
30.8	261.819	223.834	195.207	224.42	288.948	248.219
30.9	263.659	224.947	194.435	225.416	288.718	248.009
31	265.809	226.471	194.918	225.744	290.211	249.949
31.1	267.031	228.622	195.073	225.21	291.801	250.34
31.2	266.795	229.925	194.475	225.593	293.888	251.837
31.3	266.187	231.151	192.804	225.682	295.851	253.169
31.4	264.833	232.569	192.999	226.746	296.402	254.734
31.5	263.391	233.045	195.398	227.758	296.684	256.112
31.6	263.122	233.057	198.679	226.453	295.688	257.067
31.7	263.555	233.54	199.873	225.682	295.678	258.356
31.8	265.553	234.759	200.421	226.932	296.584	258.102
31.9	267.24	235.828	199.028	228.423	298.228	258.831
32	269.246	236.394	197.499	229.954	300.235	260.444
32.1	269.568	237.177	198.899	231.103	301.431	262.057
32.2	269.059	237.979	202.687	231.231	302.548	264.682
32.3	269.28	239.077	207.096	231.605	304.451	266.965
32.4	270.267	239.933	210.999	232.853	305.464	268.807
32.5	272.333	240.723	214.259	233.189	306.246	270.447
32.6	272.166	242.874	216.201	233.731	307.314	273.154
32.7	272.57	245.11	216.256	233.866	307.691	276.437
32.8	273.122	246.856	216.454	234.513	308.279	278.917
32.9	272.681	249.161	218.272	234.085	308.541	279.97
33	271.565	250.548	221.022	235.16	309.518	279.119
33.1	270.188	250.747	223.779	235.636	311.268	278.326
33.2	269.117	251.592	226.629	235.752	312.183	278.442
33.3	268.505	252.758	229.352	233.437	311.967	279.345
33.4	268.507	254.733	231.67	230.725	311.281	281.894
33.5	267.32	256.309	233.353	229.646	311.486	284.63
33.6	265.885	258.496	234.01	231.048	311.693	285.826
33.7	265.772	260.919	234.738	232.388	313.023	284.749
33.8	266.818	262.081	235.376	232.919	314.447	283.585
33.9	270.191	262.395	235.781	232.778	315.845	283.365
34	272.998	262.239	237.366	232.489	318.837	284.931
34.1	273.96	263.26	240.149	231.318	320.244	286.171
34.2	273.781	265.897	242.283	231.648	320.027	286.266
34.3	272.801	267.744	244.585	232.676	320.596	285.725
34.4	271.93	268.257	244.93	233.506	321.617	285.088
34.5	271.519	268.154	243.2	233.326	322.141	283.98
34.6	272.704	268.31	242.691	232.224	321.357	283.448
34.7	273.791	268.304	243.373	232.664	321.589	282.42
34.8	273.972	269.999	244.217	234.37	322.712	281.511
34.9	273.054	272.422	245.006	235.508	324.445	281.463
35	272.904	274.583	247.506	235.955	323.931	281.033
35.1	273.532	273.181	250.206	236.504	322.896	279.743
35.2	275.123	271.741	251.872	237.413	322.818	278.644
35.3	275.598	270.216	252.599	237.676	323.722	278.737
35.4	275.152	268.654	251.033	238.684	324.129	279.234
35.5	275.186	268.937	248.834	238.895	323.221	279.527
35.6	275.915	270.156	248.258	239.005	322.218	279.847
35.7	277.495	272.29	249.295	239.454	320.811	280.01
35.8	278.498	274.617	250.75	240.255	319.705	278.385
35.9	279.828	275.863	252.73	241.882	318.464	276.576
36	281.786	274.816	254.057	242.065	317.073	274.957
36.1	283.019	273.033	254.342	240.748	317.319	273.667
36.2	284.494	272.227	252.697	238.788	317.59	274.152
36.3	285.814	272.366	251.394	238.505	318.088	274.619
36.4	286.787	273.951	250.934	238.661	319.305	273.822
36.5	287.155	276.469	251.905	240.322	319.522	271.442
36.6	287.11	277.473	251.953	241.844	318.805	267.999
36.7	287.071	278.979	251.169	242.345	318.527	266.279
36.8	287.208	280.248	250.988	242.537	317.986	266.917
36.9	286.896	281.715	253.291	242.033	318.743	267.228
37	286.72	281.651	254.497	240.744	320.394	266.659
37.1	287.14	281.715	254.102	239.843	322.122	266.932
37.2	287.51	281.441	252.45	239.978	321.967	266.646
37.3	285.865	283.21	252.576	239.883	323.023	265.726
37.4	284.792	285.109	254.003	240.076	324.262	266.182
37.5	283.442	287.852	255.741	240.401	326.469	267.552
37.6	282.15	290.552	258.471	241.552	327.845	270.7
37.7	282.399	292.073	260.169	242.052	329.008	273.973
37.8	284.463	292.734	259.006	242.184	330.599	276.635
37.9	286.686	292.999	257.81	241.131	331.43	277.255
38	287.394	292.828	258.228	239.091	332.477	276.765
38.1	286.598	292.917	259.659	238.12	332.426	276.199
38.2	285.335	294.871	261.185	238.688	331.994	278.178
38.3	284.731	297.483	263.55	238.733	332.115	281.07
38.4	284.33	299.453	264.959	237.969	332.944	283.584
38.5	286.403	299.616	264.3	236.84	334.676	284.794
38.6	288.594	299.61	263.147	235.747	336.282	286.124
38.7	289.048	297.923	262.551	235.682	338.205	286
38.8	288.227	297.066	262.978	235.725	339.661	286.7
38.9	287.047	298.175	265.288	236.657	340.646	286.823
39	286.163	300.999	267.385	237.051	341.454	288.164
39.1	285.609	304.19	268.774	236.57	342.649	290.057
39.2	286.908	306.394	269.532	236.916	343.343	291.667
39.3	289.063	305.778	269.949	237.77	344.525	293.372
39.4	291.73	304.344	270.9	238.677	345.927	295.207
39.5	294.019	303.599	271.244	238.56	346.373	296.714
39.6	295.418	305.133	270.164	237.979	345.522	298.668
39.7	295.31	306.929	268.98	237.866	344.972	301.349
39.8	294.326	307.928	268.655	238.592	345.404	304.354
39.9	294.267	309.138	268.901	239.612	346.126	308.29
40	296.337	309.626	269.936	241.175	346.933	311.791
40.1	298.631	309.439	272.642	243.515	347.341	315.298
40.2	299.933	310.39	275.125	245.772	346.193	317.584
40.3	300.902	312.702	275.559	247.421	345.813	320.104
40.4	300.015	315.849	273.955	248.465	346.156	323.03
40.5	298.724	318.915	272.574	249.439	347.316	325.238
40.6	298.768	320.746	271.793	249.428	347.701	326.986
40.7	300.242	321.662	271.986	247.683	349.151	327.974
40.8	302.119	321.021	272.646	246.541	349.662	329.754
40.9	303.701	321.031	273.872	246.474	350.69	332.807
41	304.65	321.789	276.004	246.398	351.945	335.126
41.1	304.601	323.204	277.032	248.256	352.99	335.484
41.2	303.464	324.594	276.703	249.988	353.154	333.916
41.3	303.754	324.859	276.774	252.649	353.935	333.295
41.4	305.975	324.132	276.438	255.724	356.114	333.442
41.5	308.73	324.546	276.947	257.928	360.363	333.81
41.6	312.39	325.999	277.953	260.021	363.181	335.942
41.7	315.43	327.369	278.399	261.649	363.798	337.72
41.8	317.149	328.791	277.894	263.619	363.282	337.473
41.9	317.217	329.12	277.162	265.656	362.95	337.07
42	317.516	329.118	277.328	266.522	363.621	337.146
42.1	319.037	328.66	278.049	267.363	364.405	337.681
42.2	320.45	329.076	277.134	269.023	365.174	339.211
42.3	322.543	330.49	275.614	269.01	365.704	341.28
42.4	324.506	332.263	274.762	269.289	365.267	342.179
42.5	325.753	333.535	274.262	270.394	364.916	343.166
42.6	325.419	333.586	274.02	271.753	364.692	344.346
42.7	324.599	332.611	274.814	273.605	363.618	346.717
42.8	324.474	332.231	275.856	275.978	362.796	348.507
42.9	324.828	332.82	276.826	277.47	362.822	350.339
43	325.87	334.15	277.264	278.497	363.931	351.615
43.1	327.876	335.281	277.088	279.159	364.881	352.498
43.2	328.541	334.754	277.641	280.568	365.582	352.778
43.3	329.479	334.72	279.437	282.698	365.175	352.869
43.4	330.698	335.557	282.074	284.728	365.202	353.686
43.5	331.752	337.419	285.195	285.213	366.262	356.051
43.6	331.83	338.876	288.287	286.137	367.92	358.781
43.7	334.227	340.389	291	287.922	368.406	360.539
43.8	337.486	341.299	293.245	290.303	369.318	361.722
43.9	339.603	341.985	295.456	293.382	370.865	361.508
44	340.803	343.295	297.04	296.352	371.501	362.413
44.1	342.156	345.07	299.014	298.314	371.505	362.878
44.2	343.792	347.473	302.507	300.017	372.229	365.325
44.3	345.895	348.89	306.259	300.826	373.48	369.517
44.4	347.199	349.892	309.607	301.415	373.622	373.117
44.5	348.242	349.587	312.663	301.494	374.59	374.646
44.6	351.133	348.352	313.697	301.909	374.4	375.861
44.7	353.772	347.306	314.351	304.379	373.876	377.003
44.8	355.885	348.273	314.053	307.014	373.434	378.508
44.9	356.682	349.394	313.832	308.503	372.832	380.422
45	356.936	350.797	316	309.856	371.026	383.385
45.1	358.051	351.786	319.485	310.738	370.425	386.031
45.2	358.946	350.923	322.976	313.688	371.043	388.05
45.3	359.635	350.003	325.044	317.628	371.531	390.07
45.4	361.093	348.998	325.634	320.099	372.587	391.283
45.5	362.238	348.208	324.75	322.626	373.366	391.804
45.6	362.173	347.519	324.388	323.166	373.9	392.392
45.7	361.657	348.724	324.381	322.817	372.997	393.74
45.8	359.79	349.482	324.694	323.816	372.68	395.809
45.9	359.059	349.319	326.799	326.067	372.77	397.217
46	359.547	347.311	328.108	329.761	373.295	398.368
46.1	359.973	345.461	327.584	334.058	374.267	398.264
46.2	360.787	344.963	328.513	335.644	375.117	399.063
46.3	361.469	345.47	329.012	333.97	375.018	400.157
46.4	360.737	346.751	329.528	334.492	373.876	401.274
46.5	360.047	348.165	330.707	336.232	372.632	402.869
46.6	358.219	347.196	331.755	338.983	372.499	405.078
46.7	357.647	346.12	330.446	341.638	374.524	407.158
46.8	357.725	346.085	328.67	343.946	376.973	408.293
46.9	359.552	347.406	327.438	346.45	378.641	407.472
47	362.316	347.954	327.397	348.97	379.772	407.415
47.1	362.885	347.889	329.001	349.859	379.696	408.042
47.2	362.454	347.07	330.522	348.371	379.383	409.678
47.3	360.747	347.612	331.331	348.185	379.518	410.503
47.4	360.444	348.788	331.468	350.576	379.988	410.381
47.5	361.066	348.733	331.91	353.696	380.539	409.249
47.6	363.295	349.194	331.576	357.601	381.043	407.624
47.7	365.416	350.054	331.637	359.508	381.691	406.627
47.8	368.745	350.803	332.4	358.527	381.101	407.342
47.9	368.883	351.489	334.042	358.492	380.959	407.51
48	367.333	351.707	335.456	359.684	381.2	407.906
48.1	366.647	350.026	337.23	362.947	381.529	407.462
48.2	367.539	349.637	337.641	366.71	380.672	406.88
48.3	369.768	350.309	337.174	369.992	379.019	407.175
48.4	371.985	351.261	337.489	372.259	377.82	407.538
48.5	373.071	350.366	338.841	372.53	377.419	408.148
48.6	373.001	349.292	339.729	372.309	378.782	407.8
48.7	372.259	349.922	340.051	372.548	380.462	408.409
48.8	371.893	349.825	341.157	374.19	380.541	409.14
48.9	372.297	348.978	342.778	376.891	381.009	410.526
49	373.292	348.13	344.676	379.723	381.957	412.299
49.1	375.117	348.326	345.116	381.799	382.958	413.554
49.2	375.115	348.093	344.628	383.067	384.38	414.173
49.3	373.76	348.206	343.768	383.228	386.228	414.741
49.4	372.554	347.662	343.968	383.885	386.873	417.386
49.5	371.695	347	344.283	385.173	385.621	420.696
49.6	371.402	347.858	344.866	388.13	384.281	423.608
49.7	372.648	348.238	346.039	391.624	383.459	425.359
49.8	373.867	348.355	347.791	393.498	384.323	425.695
49.9	374.157	348.55	348.716	393.869	385.677	426.808
50	373.412	349.168	349.227	393.017	386.475	428.954
50.1	373.324	349.701	350.354	391.763	386.085	431.023
50.2	372.906	350.656	352.13	391.845	386.347	432.212
50.3	372.566	352.735	353.868	392.765	386.277	433.294
50.4	373.531	354.02	354.508	395.385	385.789	434.706
50.5	373.21	355.336	353.951	398.113	384.866	436.289
50.6	372.65	356.132	354.969	399.026	384.201	436.606
50.7	371.129	356.059	357.774	398.67	385.047	436.909
50.8	370.317	356.397	360.464	396.46	386.044	437.283
50.9	370.986	357.072	362.779	395.19	387.288	437.752
51	371.677	358.72	363.507	395.292	388.945	439.796
51.1	371.929	360.904	363.01	395.965	389.688	439.899
51.2	373.385	361.915	361.75	397.183	390.111	438.965
51.3	375.482	362.485	361.605	398.1	389.93	438.961
51.4	377.397	361.123	361.382	399.048	389.513	439.842
51.5	378.43	360.074	362.717	400.051	390.737	439.929
51.6	378.461	360.099	364.727	401.018	393.454	439.153
51.7	378.497	360.506	366.086	402.489	395.663	440.183
51.8	378.785	360.035	366.869	403.259	395.795	440.195
51.9	379.315	360.379	367.267	404.088	395.594	441.152
52	379.737	361.549	367.769	403.686	395.441	442.637
52.1	380.836	362.139	368.606	402.751	395.657	443.926
52.2	382.926	362.689	369.869	402.489	396.205	445.821
52.3	384.689	363.582	371.414	402.577	396.671	447.329
52.4	385.021	363.981	374.153	401.264	397.605	448.159
52.5	383.396	364.592	376.87	400.951	397.425	448.781
52.6	381.071	365.554	378.225	400.108	396.576	450.532
52.7	380.492	367.979	378.597	399.447	395.708	451.09
52.8	379.977	370.057	379.847	397.854	395.011	451.742
52.9	380.654	370.595	381.217	396.958	395.586	452.145
53	381.188	370.762	383.765	397.646	395.608	452.222
53.1	381.373	371.116	386.344	398.604	395.844	452.428
53.2	380.157	372.501	386.64	398.117	396.433	452.127
53.3	379.933	374.103	385.435	397.986	396.814	452.571
53.4	379.149	375.622	385.225	398.997	396.19	454.117
53.5	378.522	376.549	385.104	400.8	395.489	457.022
53.6	380.822	377.33	386.146	401.49	396.773	459.047
53.7	383.711	378.7	387.831	401.77	399.205	460.892
53.8	385.069	380.293	387.869	402.886	400.705	461.441
53.9	384.124	382.44	387.757	403.336	401.853	462.601
54	381.617	383.878	387.489	403.953	403.104	464.339
54.1	379.659	383	387.634	405.146	403.882	466.079
54.2	380.192	382.572	388.004	408.067	405.85	467.947
54.3	380.53	383.52	388.479	410.742	408.498	470.695
54.4	380.652	386.307	388.807	412.079	411.643	472.828
54.5	381.843	388.497	390.045	412.792	414.82	475.02
54.6	383.164	387.995	391.921	412.732	416.566	476.454
54.7	384.315	387.195	394.803	412.486	418.248	477.857
54.8	384.463	386.962	397.912	413.442	419.656	479.037
54.9	385.529	387.544	400.037	415.634	420.931	479.751
55	387.694	387.856	401.132	417.684	422.163	480.315
55.1	388.421	389.146	402.504	420.082	423.375	481.754
55.2	388.109	391.422	404.363	420.922	425.369	483.295
55.3	388.662	392.791	405.717	421.559	427.034	485.711
55.4	390.069	392.113	406.906	422.983	427.36	488.918
55.5	391.756	391.441	406.817	423.59	426.715	490.827
55.6	391.39	391.626	407.076	424.565	426.988	492.273
55.7	392.13	393.32	406.847	426.104	428.603	493.527
55.8	393.551	395.246	405.585	427.97	430.977	495.262
55.9	395.026	396.441	403.99	430.578	433.586	496.772
56	396.019	395.893	404.911	432.819	435.412	499.065
56.1	397.7	395.508	406.278	434.018	436.948	502.472
56.2	398.653	395.221	407.632	435.344	437.248	506.009
56.3	399.686	394.993	408.714	437.045	438.096	509.048
56.4	400.568	394.848	408.827	439.757	439.252	510.134
56.5	401.909	396.288	408.641	442.428	439.67	510.672
56.6	404.982	399.013	409.12	442.858	441.584	510.793
56.7	408.313	401.8	410.105	442.039	444.884	511.377
56.8	410.534	403.408	411.862	440.913	447.386	512.5
56.9	412.475	404.605	413.514	440.446	448.898	513.751
57	414.195	405.149	413.561	441.554	448.538	515.214
57.1	414.639	405.096	412.709	444.015	447.79	515.638
57.2	414.544	406.126	412.278	445.995	447.262	516.744
57.3	414.365	408.884	412.666	445.424	447.603	517.491
57.4	414.597	411.959	413.578	443.646	449.009	518.018
57.5	415.493	414.365	415.399	442.926	450.27	517.296
57.6	416.939	414.437	416.158	443.69	449.921	516.399
57.7	418.274	414.308	417.059	444.955	449.34	516.532
57.8	419.263	414.528	418.747	447.478	448.645	516.027
57.9	419.289	415.359	420.067	449.343	447.695	516.328
58	418.656	417.277	420.206	451.545	446.719	517.39
58.1	417.752	418.653	420.454	454.296	446.687	518.674
58.2	417.719	420.202	420.38	455.567	446.517	519.995
58.3	418.547	421.616	421.293	456.54	447.784	522.116
58.4	420.081	422.444	422.065	457.34	449.042	523.978
58.5	422.063	423.233	422.128	458.221	449.001	524.186
58.6	423.692	424.224	421.724	459.092	448.551	524.104
58.7	422.681	425.511	423.238	460.086	448.351	523.364
58.8	420.784	427.061	425.805	460.594	450.001	523.381
58.9	420.186	428.484	427.313	461.574	451.852	524.77
59	419.647	431.407	427.552	461.326	454.907	526.617
59.1	422.126	435.175	426.028	461.781	456.565	529.01
59.2	424.029	437.042	426.336	461.611	457.095	529.929
59.3	424.972	437.569	427.94	461.706	456.826	531.007
59.4	425.033	438.314	430.883	462.698	457.259	532.244
59.5	424.72	439.444	432.646	464.711	457.285	531.825
59.6	423.702	441.193	433.019	466.716	458.448	531.646
59.7	422.653	442.098	433.419	468.277	460.448	532.226
59.8	423.89	443.301	434.747	470.078	462.678	533.745
59.9	425.707	445.391	435.972	470.592	464.571	535.017
60	427.575	447.079	436.913	470.483	466.323	536.368
60.1	429.175	447.434	438.931	471.231	468.055	536.177
60.2	429.743	447.558	441.143	471.053	469.026	535.184
60.3	428.261	448.406	440.994	469.936	471.05	534.67
60.4	426.172	449.982	441.987	467.755	473.988	534.824
60.5	424.598	451.415	442.629	468.345	476.102	534.627
60.6	424.468	452.128	443.967	470.46	478.724	533.858
60.7	425.859	452.696	444.757	472.315	480.464	534.352
60.8	428.638	451.417	444.621	472.29	481.229	534.274
60.9	431.078	451.01	443.516	471.048	482.301	533.745
61	432.281	451.655	443.264	470.548	482.883	532.284
61.1	432.827	452.728	443.56	470.652	483.307	530.447
61.2	433.443	453.615	444.401	470.454	483.786	528.96
61.3	436.01	453.586	445.067	470.15	484.169	528.303
61.4	438.633	452.301	444.912	471.248	486.049	529.137
61.5	440.743	451.867	443.866	472.82	489.151	529.8
61.6	441.931	452.291	443.239	474.282	492.282	529.422
61.7	442.895	452.668	443.241	474.414	494.161	529.786
61.8	444.274	452.336	442.961	474.784	494.415	531.211
61.9	444.465	451.417	442.831	475.695	495.874	532.01
62	443.866	451.813	442.094	476.803	498.282	532.568
62.1	442.666	453.114	440.931	478.722	500.499	532.834
62.2	442.702	454.318	440.54	480.301	501.832	532.36
62.3	442.648	454.062	440.231	482.179	502.085	531.421
62.4	443.315	453.596	439.644	483.055	502.126	531.724
62.5	444.448	454.364	439.731	485.307	503.3	532.193
62.6	444.753	454.918	439.996	487.797	504.59	532.398
62.7	445.268	457.038	439.378	490.105	506.275	532.606
62.8	446.3	458.808	438.585	491.398	508.449	534.252
62.9	448.178	459.795	438.059	492.236	511.265	536.21
63	449.46	460.621	437.628	493.099	512.477	538.463
63.1	450.604	461.448	437.826	496.037	511.152	539.309
63.2	451.837	462.381	437.792	499.283	510.584	538.559
63.3	453.109	463.955	436.74	503.089	509.961	537.357
63.4	454.048	465.285	435.737	506.328	510.51	536.09
63.5	454.51	466.114	435.784	507.783	512.746	535.768
63.6	454.401	467.31	436.534	508.471	516.307	537.137
63.7	454.167	468.548	438.101	510.143	519.185	539.158
63.8	453.806	468.714	440.155	512.134	519.973	539.869
63.9	455.391	469.569	440.089	514.996	518.766	538.592
64	458.746	471.434	437.828	518.249	518.122	537.152
64.1	461.352	474.022	435.485	519.926	519.282	536.95
64.2	462.999	476.347	434.69	519.84	521.243	537.342
64.3	463.25	477.486	435.215	520.663	524.283	539.465
64.4	463.024	476.949	436.98	521.48	528.354	541.63
64.5	462.63	476.381	437.471	521.493	531.081	543.279
64.6	463.848	476.454	437.191	521.743	532.637	543.784
64.7	465.899	478.212	435.617	523.204	532.989	543.874
64.8	468.391	480.47	434.226	523.524	533.205	544.557
64.9	470.755	482.56	433.98	523.31	533.489	545.062
65	472.803	483.311	433.487	523.047	534.058	545.962
65.1	473.667	484.595	433.7	522.311	534.835	546.841
65.2	474.27	485.836	433.887	521.75	535.617	548.489
65.3	474.678	486.115	434.021	522.659	535.597	549.613
65.4	474.662	486.842	434.022	523.13	536.244	551.434
65.5	475.362	486.824	432.967	523.725	537.666	552.23
65.6	476.52	485.279	433.05	524.408	538.775	551.617
65.7	477.26	485.103	432.491	524.375	539.587	552.171
65.8	479.551	485.925	431.357	525.179	540.415	554.466
65.9	482.458	485.569	430.211	526.295	540.415	556.399
66	485.176	484.671	429.072	527.476	540.561	556.623
66.1	486.83	484.222	429.371	528.243	542.611	556.299
66.2	487.585	484.272	429.988	528.786	545.232	557.018
66.3	487.676	485.121	430.78	528.39	547.711	557.258
66.4	487.344	485.411	431.297	528.413	549.601	557.556
66.5	488.601	483.965	430.828	528.175	551.146	558.934
66.6	489.447	481.352	430.202	528.845	552.784	560.536
66.7	491.068	480.546	428.473	529.771	554.661	559.79
66.8	492.463	480.78	427.404	529.235	555.697	559.412
66.9	493.812	480.389	426.384	528.243	556.431	559.265
67	493.894	480.933	425.88	528.403	556.95	559.177
67.1	493.511	482.075	425.749	528.616	559.043	558.418
67.2	493.682	482.435	426.121	529.015	562.097	557.393
67.3	494.123	482.099	426.525	529.383	563.083	555.931
67.4	494.041	479.676	426.648	530.012	562.721	555.213
67.5	493.909	476.897	424.937	531.669	561.203	555.83
67.6	495.797	475.918	422.919	533.386	561.151	556.1
67.7	497.305	477.52	422.135	534.744	562.431	556.93
67.8	498.34	478.951	423.119	537.465	563.374	556.572
67.9	499.505	479.763	424.214	539.273	563.354	556.826
68	500.929	479.962	425.291	539.922	563.664	557.323
68.1	502.783	479.405	424.053	540.086	564.573	557.157
68.2	504.082	478.053	423.54	540.603	565.494	556.706
68.3	505.225	478.281	423.994	542.344	566.452	555.292
68.4	506.156	479.924	424.436	543.355	568.763	553.664
68.5	505.754	482.617	423.847	543.519	571.786	553.124
68.6	504.932	484.449	421.341	542.853	573.655	552.812
68.7	505.114	484.406	420.698	543.81	574.463	553.352
68.8	507.325	484.53	419.916	545.703	574.177	553.648
68.9	509.448	485.384	419.708	546.489	574.562	555.107
69	511.395	486.794	419.778	546.395	575.981	555.561
69.1	512.683	488.625	419.409	547.102	577.625	556.492
69.2	512.371	488.859	418.867	548.357	579.811	558.365
69.3	510.678	489.273	419.833	549.53	580.803	561.576
69.4	509.301	488.942	422.018	549.839	580.342	564.839
69.5	508.976	488.819	425.012	549.495	578.566	566.738
69.6	509.07	489.091	426.605	549.618	576.401	568.273
69.7	509.017	489.504	427.717	550.58	576.129	569.334
69.8	507.51	490.34	427.182	549.627	577.117	571.482
69.9	506.525	490.29	426.383	549.702	578.645	574.733
70	506.828	491.577	425.695	550.152	580.169	577.453
70.1	508.419	493.893	425.662	549.58	581.073	580.2
70.2	509.107	495.26	427.487	549.38	581.13	583.749
70.3	508.708	495.593	428.04	550.466	581.225	585.889
70.4	508.989	495.358	426.911	550.363	582.512	586.681
70.5	509.955	494.536	426.329	550.656	582.921	587.823
70.6	511.524	494.675	425.662	551.269	583.662	589.442
70.7	512.454	494.665	423.808	551.69	583.594	590.54
70.8	513.47	494.475	422.372	552.398	583.711	591.586
70.9	514.899	495.036	420.836	553.428	584.956	592.229
71	516.221	496.946	420.889	554.811	586.791	592.04
71.1	516.785	498.262	420.275	555.985	587.31	591.006
71.2	517.69	499.265	420.261	556.953	587.547	590.559
71.3	518.919	498.569	420.765	556.191	588.421	591.998
71.4	518.961	496.093	419.95	554.754	588.666	593.699
71.5	518.806	493.78	420.089	555.147	589.372	593.932
71.6	518.612	492.106	420.379	556.006	590.47	594.884
71.7	518.129	491.803	420.605	557.452	592.479	596.206
71.8	517.508	493.16	420.598	557.859	594.477	597.864
71.9	516.265	494.597	420.92	557.45	595.261	599.23
72	515.239	495.92	421.955	557.09	594.46	600.474
72.1	513.268	497.005	423.038	556.53	594.313	602.095
72.2	511.935	497.062	424.175	555.712	594.335	604.05
72.3	511.231	497.302	425.317	556.377	595.688	606.416
72.4	509.785	497.635	426.346	557.283	596.325	607.56
72.5	508.861	498.454	427.79	558.567	596.72	607.945
72.6	508.099	499.47	428.92	558.983	598.067	607.633
72.7	507.691	500.87	430.112	558.347	599.038	607.835
72.8	506.562	502.257	430.478	558.408	599.425	608.951
72.9	504.793	503.299	430.442	557.978	597.955	610.819
73	503.831	504.748	430.693	558.05	596.392	612.942
73.1	503.844	505.341	430.959	558.61	595.568	613.731
73.2	505.494	507.564	432.814	559.418	596.218	612.767
73.3	507.568	510.476	435.158	559.443	597.512	611.667
73.4	508.744	511.791	438.154	558.99	599.666	611.328
73.5	509.102	511.658	439.999	558.473	600.905	611.386
73.6	509.914	511.169	441.851	557.796	601.088	610.42
73.7	510.674	510.556	443.374	557.181	601.923	610.052
73.8	511.497	509.169	445.036	557.916	603.272	608.953
73.9	512.627	508.828	446.996	558.591	604.786	608.625
74	514.427	508.972	448.666	559.266	605.144	608.003
74.1	516.571	509.473	450.172	559.738	605.828	607.68
74.2	517.393	507.568	451.507	558.652	607.692	607.72
74.3	515.569	506.504	452.853	556.991	609.034	606.689
74.4	513.194	504.829	454.425	556.49	611.202	605.161
74.5	512.197	502.576	454.877	557.452	613.646	604.571
74.6	512.357	500.866	454.177	557.101	614.967	604.346
74.7	511.967	500.394	452.5	556.163	615.408	605.165
74.8	511.367	499.308	450.717	555.392	615.15	604.286
74.9	510.301	500.567	449.904	555.003	614.801	602.492
75	508.725	501.041	451.169	555.361	615.514	601.243
75.1	507.768	500.756	453.29	556.604	616.518	600.453
75.2	508.308	499.939	454.626	558.232	618.943	601.45
75.3	509.455	498.366	455.143	558.932	620.518	602.175
75.4	510.443	497.603	455.857	559.06	621.137	602.752
75.5	511.556	497.625	455.866	558.759	621.085	601.028
75.6	512.576	498.275	457.016	559.039	621.71	600.65
75.7	512.926	498.356	458.139	560.03	622.775	600.998
75.8	512.923	498.596	459.117	559.647	624.007	601.744
75.9	513.054	498.962	460.164	559.164	625.453	602.814
76	512.541	499.251	461.319	560.333	626.801	603.151
76.1	512.091	500.408	462.854	562.093	629.555	602.782
76.2	512.36	502.088	465.506	562.483	632.498	601.487
76.3	513.216	502.299	467.306	563.37	634.376	602.651
76.4	513.511	501.781	468.659	563.766	636.238	603.638
76.5	512.406	502.888	468.633	564.586	637.886	604.579
76.6	511.753	504.318	470.066	565.135	638.512	605.197
76.7	512.055	505.033	472.149	566.738	638.029	605.923
76.8	513.303	505.409	473.629	568.343	638.327	606.599
76.9	515.468	505.15	475.136	568.971	639.383	608.014
77	515.952	504.637	476.51	569.23	641.985	609.057
77.1	515.858	505.167	477.495	569.807	643.878	609.137
77.2	514.013	506.303	477.55	571.363	644.808	609.432
77.3	512.904	507.742	477.299	572.154	644.894	610.135
77.4	511.567	507.81	476.564	573.927	644.133	609.907
77.5	508.988	506.353	476.22	575.439	644.698	610.222
77.6	508.862	503.819	476.63	576.219	646.728	609.847
77.7	509.192	502.401	477.783	575.593	648.773	609.502
77.8	509.239	501.612	478.125	575.676	651.42	609.008
77.9	507.257	501.909	477.71	576.037	652.692	610.343
78	505.658	501.96	475.943	576.594	652.398	611.233
78.1	503.658	502.239	473.843	577.067	652.79	611.077
78.2	503.018	502.338	472.865	578.039	654.328	610.144
78.3	501.079	502.028	472.461	579.269	657.308	609.14
78.4	500.363	501.2	473.669	578.523	660.266	609.2
78.5	500.559	501.394	474.694	577.169	662.483	610.953
78.6	501.647	502.059	474.598	575.707	662.873	613.621
78.7	502.645	502.003	473.412	574.835	662.72	616.232
78.8	503.647	502.996	471.666	575.133	662.606	618.142
78.9	503.491	505.27	470.049	575.741	663.226	618.809
79	503.686	506.993	469.289	575.812	664.417	618.54
79.1	504.279	508.565	470.056	574.27	666.3	618.291
79.2	505.603	509.658	471.854	571.329	666.802	618.609
79.3	507.492	509.517	474.501	569.751	665.864	620.52
79.4	507.951	509.706	476.189	569.046	665.37	622.68
79.5	507.307	509.546	476.286	568.288	663.795	624.43
79.6	506.076	510.016	475.024	566.999	663.37	625.172
79.7	505.281	510.409	473.45	567.096	662.583	623.827
79.8	504.9	510.686	472.258	567.632	662.256	623.597
79.9	504.281	510.974	471.901	566.829	662.769	623.534
80	503.828	512.456	472.432	566.838	663.081	623.754
80.1	502.781	513.434	473.458	567.226	663.845	624.989
80.2	501.989	513.664	474.823	567.041	664.574	625.717
80.3	500.795	514.323	475.738	566.942	665.697	627.19
80.4	501.251	515.148	477.34	567.333	666.55	628.182
80.5	502.478	516.014	478.624	566.712	667.72	628.747
80.6	503.098	516.537	479.548	566.049	669.079	629.551
80.7	502.791	518.5	480.568	564.517	669.68	629.532
80.8	502.083	520.076	480.057	563.957	671.095	629.613
80.9	502.779	519.562	478.701	564.383	672.346	630.796
81	505.471	518.509	479.907	566.25	673.779	633.421
81.1	507.198	518.429	483.269	566.533	674.101	635.463
81.2	506.229	520.304	485.149	565.227	674.661	637.815
81.3	503.844	522.023	487.174	562.808	673.914	639.573
81.4	503.141	523.12	487.109	560.352	674.188	639.387
81.5	503.703	524.243	487.31	559.228	675.013	638.407
81.6	505.136	525.546	487.121	558.653	675.414	637.622
81.7	506.845	527.009	486.64	558.717	675.466	638.132
81.8	507.774	528.103	486.143	558.508	675.737	640.003
81.9	508.288	528.782	486.876	559.82	675.752	642.015
82	509.326	529.756	487.731	560.344	674.434	644.088
82.1	510.429	530.791	489.315	560.353	673.654	645.209
82.2	511.011	531.318	490.233	559.581	673.612	644.76
82.3	511.972	531.611	491.84	558.69	675.072	642.87
82.4	513.279	532.592	493.185	558.655	677.117	642.664
82.5	514.617	533.086	494.828	558.499	677.977	643.542
82.6	515.422	534.381	496.409	557.476	678.278	645.692
82.7	516.729	536.85	498.153	556.247	677.815	648.28
82.8	518.882	538.688	499.314	554.271	677.218	650.346
82.9	520.084	539.854	499.931	553.477	678.098	651.626
83	521.181	539.349	499.593	554.54	679.116	652.176
83.1	522.769	538.392	499.953	555.13	680.318	653.325
83.2	525.154	538.273	500.189	555.446	681.091	654.232
83.3	527.492	539.749	501.383	555.611	681.55	655.506
83.4	528.227	541.868	501.672	555.817	682.112	656.186
83.5	527.222	543.304	500.798	556.244	682.713	657.072
83.6	527.082	543.341	499.591	556.459	684.111	657.254
83.7	527.892	543.11	498.166	556.238	685.309	656.811
83.8	529.244	541.842	496.369	555.389	685.927	656.835
83.9	531.726	540.661	496.281	554.64	685.789	658.145
84	534.611	540.406	496.676	554.685	687.146	659.926
84.1	536.668	540.848	496.016	555.501	689.612	661.33
84.2	537.804	541.573	495.938	556.211	691.254	661.491
84.3	538.532	542.349	496.809	556.04	691.321	661.371
84.4	539.266	542.567	497.024	554.875	691.076	661.731
84.5	541.751	541.516	498.174	553.794	690.888	661.197
84.6	543.328	540.358	499.214	553.156	691.167	660.589
84.7	544.965	539.153	500.066	554.311	692.059	660.379
84.8	547.589	537.683	500.757	556.451	692.812	659.332
84.9	549.7	537.285	501.247	558.54	693.654	659.242
85	550.745	536.65	501.316	559.105	694.684	660.239
85.1	551.395	534.008	501.321	558.279	695.484	661.93
85.2	551.977	532.776	501.031	556.671	695.745	662.837
85.3	552.321	531.933	500.845	556.941	695.533	663.15
85.4	554.564	532.377	501.936	559.145	694.954	662.429
85.5	557.07	532.381	502.856	561.654	695.401	661.778
85.6	558.664	532.001	502.924	563.698	696.546	661.897
85.7	560.132	531.091	501.589	564.808	697.31	664.12
85.8	561.166	529.859	499.642	564.804	696.468	666.137
85.9	563.278	528.467	498.455	564.325	694.902	668.499
86	565.74	526.303	499.211	563.934	692.947	669.985
86.1	568.29	524.563	500.968	563.365	691.479	670.43
86.2	570.413	524.362	501.822	563.256	691.603	670.357
86.3	573.767	525.053	501.139	563.327	693.027	670.398
86.4	576.73	525.37	499.412	562.83	694.195	671.874
86.5	579.057	524.279	498.217	561.667	694.664	672.798
86.6	580.882	522.57	498.571	561.193	694.999	673.734
86.7	581.247	520.746	501.542	560.639	696.886	675.673
86.8	581.278	520.001	504.305	561.169	699.471	677.126
86.9	582.911	520.626	505.96	561.403	701.597	678.439
87	583.867	521.549	505.626	561.731	702.17	678.373
87.1	584.609	522.035	504.815	561.759	703.36	678.031
87.2	587.346	521.41	504.356	560.493	704.549	677.924
87.3	589.396	521.85	504.119	559.679	705.278	678.128
87.4	592.143	522.81	504.079	559.651	705.44	678.495
87.5	595.469	522.987	505.417	560.511	707.459	679.481
87.6	597.072	522.455	506.291	562.621	710.893	680.36
87.7	597.814	520.925	506.407	564.026	713.417	681.007
87.8	598.787	518.894	506.963	564.887	714.959	680.37
87.9	599.393	517.401	508.213	564.844	715.494	679.74
88	599.848	517.27	508.438	565.842	715.664	679.259
88.1	600.062	518.371	507.941	567.506	715.889	679.609
88.2	600.427	519.071	507.124	568.798	716.429	680.308
88.3	602.008	519.166	506.207	569.902	716.932	682.182
88.4	604.594	519.791	506.464	569.789	717.889	682.888
88.5	607.071	521.194	506.703	569.557	718.508	682.681
88.6	608.773	521.235	507.645	569.3	718.122	683.463
88.7	608.09	520.074	509.523	569.562	717.646	683.447
88.8	607.139	520.022	510.827	569.812	717.078	684.203
88.9	607.102	520.822	511.616	570.912	715.913	685.54
89	606.851	521.976	512.448	571.61	714.287	686.892
89.1	608.575	523.321	512.301	571.91	714.115	689.163
89.2	612.255	524.24	512.86	572.083	716.354	691.262
89.3	615.385	523.699	513.706	573.459	718.423	693.199
89.4	617.778	523.228	514.827	575.046	719.376	694.309
89.5	618.594	523.949	515.298	576.171	717.824	694.319
89.6	617.034	525.127	516.384	577.22	716.564	695.168
89.7	616.895	525.453	517.632	577.795	716.57	696.41
89.8	617.173	524.2	517.819	577.328	717.077	696.731
89.9	618.407	523.192	517.695	575.388	718.413	696.87
90	618.92	521.124	519.318	573.494	719.919	696.369
90.1	620.262	520.394	521.057	573.1	719.252	696.254
90.2	620.536	520.645	522.81	572.804	717.284	697.401
90.3	619.159	521.04	524.544	572.943	714.397	697.798
90.4	617.05	520.752	524.904	573.98	712.51	697.907
90.5	616.144	520.591	524.098	575.049	713.002	698.169
90.6	616.026	520.805	522.985	574.873	713.486	699.012
90.7	616.386	520.573	522.684	575.355	714.247	700.188
90.8	617.082	519.287	524.736	578.391	714.926	702.139
90.9	615.979	518.988	526.28	580.902	715.25	705.306
91	614.871	519.261	526.726	583.134	715.686	708.509
91.1	613.35	519.691	526.449	584.068	716.976	711.25
91.2	611.967	520.758	525.457	585.224	719.197	712.214
91.3	611.741	521.58	525.392	586.828	720.526	712.988
91.4	612.501	521.596	526.744	589.254	721.447	712.596
91.5	613.297	520.136	527.745	590.708	722.222	712.668
91.6	612.306	517.216	528.323	591.093	723.026	714.19
91.7	611.798	515.071	528.267	592.218	724.756	718.48
91.8	612.826	515.081	527.352	593.709	725.488	722.547
91.9	613.986	516.955	527.473	595.106	726.524	724.375
92	614.14	518.857	528.337	596.205	727.647	725.017
92.1	614.588	519.401	529.55	596.367	727.579	724.315
92.2	615.379	519.162	531.04	596.903	727.506	725.199
92.3	616.127	516.872	532.975	596.582	727.943	726.239
92.4	617.113	515.347	533.935	595.529	727.059	728.061
92.5	616.657	515.02	533.387	594.295	726.514	729.185
92.6	617.03	516.161	532.025	594.185	725.774	730.203
92.7	617.274	517.372	531.432	593.939	725.785	732.366
92.8	617.073	518.668	531.308	594.108	726.371	734.03
92.9	617.556	518.326	532.089	594.363	727.251	735.593
93	619.199	517.123	532.596	594.097	727.819	735.251
93.1	620.699	516.578	532.294	592.879	728.249	733.73
93.2	622.566	516.231	531.034	592.268	727.12	732.409
93.3	624.074	515.84	529.902	592.549	726.42	732.592
93.4	624.929	515.904	529.072	594.113	726.174	731.94
93.5	625.378	515.847	529.911	595.925	725.255	729.763
93.6	623.769	516.951	531.262	597.75	725.685	728.441
93.7	622.383	517.6	532.036	599.707	726.396	726.809
93.8	622.229	516.98	531.44	599.515	727.465	725.003
93.9	623.712	516.213	530.468	598.087	727.347	723.141
94	625.665	515.569	528.639	597.316	726.433	721.866
94.1	626.211	515.354	526.661	597.78	725.152	720.759
94.2	625.434	515.616	525.584	597.803	723.268	720.662
94.3	623.222	515.981	525.172	599.103	720.503	719.301
94.4	620.853	515.692	525.177	600.597	718.932	717.077
94.5	620.854	514.151	526.139	601.012	719.179	714.033
94.6	621.861	512.751	526.655	600.023	719.701	712.81
94.7	622.416	512.899	527.024	598.312	719.876	711.985
94.8	621.401	513.422	527.579	596.791	719.206	712.023
94.9	620.802	513.493	527.386	596.902	717.998	712.867
95	621.223	514.698	526.726	597.659	717.725	712.289
95.1	620.991	513.749	526.105	597.266	719.125	710.444
95.2	620.407	511.458	526.595	596.696	721.258	707.601
95.3	619.899	509.667	527.874	595.419	722.265	705.188
95.4	620.427	508.426	529.077	594.335	722.204	703.458
95.5	621.572	508.863	530.682	593.826	722.352	702.738
95.6	622.277	509.588	531.22	593.984	723.147	702.35
95.7	622.493	508.551	530.155	595.188	725.166	702.193
95.8	622.077	507.049	527.933	595.02	728.765	701.166
95.9	622.404	503.562	526.451	594.595	733.424	698.887
96	624.114	501.554	526.229	594.017	735.995	697.33
96.1	626.311	500.476	527.651	593.007	736.699	696.152
96.2	628.726	499.911	529.266	592.566	735.801	695.566
96.3	628.813	499.222	529.453	592.935	735.141	695.874
96.4	628.687	498.54	528.377	593.996	735.717	695.946
96.5	628.39	498.322	526.446	596.235	735.94	695.409
96.6	628.174	497.545	524.212	598.722	735.761	694.93
96.7	628.406	496.518	522.985	600.389	736.25	694.184
96.8	629.515	496.313	522.645	599.19	736.873	693.437
96.9	630.901	497.562	523.915	598.736	736.993	692.731
97	632.078	498.981	524.358	599.803	735.905	692.083
97.1	633.338	499.48	523.843	602.258	735.273	691.747
97.2	633.509	498.128	523.302	605.407	735.85	691.713
97.3	633.568	497.4	522.688	607.742	736.948	690.638
97.4	631.43	496.452	522.326	609.234	738.051	690.534
97.5	630.126	494.553	523.053	609.02	738.943	689.523
97.6	630.216	492.999	523.925	608.399	739.611	687.909
97.7	630.66	492.911	524.831	609.192	740.238	686.215
97.8	630.926	493.5	525.339	611.625	741.581	685.673
97.9	630.755	493.411	525.692	615.172	743.509	685.86
98	629.938	492.84	525.255	618.336	745.651	686.04
98.1	628.996	491.829	526.062	619.298	745.755	684.519
98.2	628.878	491.688	526.613	619.093	745.99	682.896
98.3	628.021	491.319	526.623	619.559	747.138	682.438
98.4	627.629	491.195	528.086	619.873	747.523	682.571
98.5	626.312	491.338	529.383	620.337	748.657	683.085
98.6	625.499	490.642	530.467	620.662	749.753	684.205
98.7	625.358	489.5	530.309	620.889	749.185	685.355
98.8	625.248	488.847	528.73	621.68	748.435	684.846
98.9	624.545	488.285	528.338	623.719	747.397	684.3
99	624.564	489.709	528.879	625.316	746.425	683.108
99.1	626.406	492.716	530.501	624.31	746.183	682.265
99.2	627.848	494.223	530.772	622.983	746.417	682.007
99.3	629.794	494.383	530.767	622.453	747.251	682.451
99.4	630.633	494.151	530.585	622.357	748.588	682.426
99.5	631.403	492.624	530.757	624.575	749.096	682.119
99.6	632.044	490.927	531.032	626.607	748.078	682.102
99.7	631.895	489.958	531.187	626.545	747.314	681.71
99.8	631.153	489.738	532.016	625.284	746.633	681.862
99.9	631.005	489.214	533.329	623.393	746.637	681.984
100	631.652	488.328	534.009	621.421	746.727	680.928
100.1	632.312	487.007	534.605	619.938	746.983	680.942
100.2	632.515	484.984	534.809	620.354	746.954	680.171
100.3	632.322	482.924	535.01	622.685	747.625	679.669
100.4	632.407	480.66	535.808	623.508	748.094	679.794
100.5	632.194	480.044	538.081	622.435	749.209	681.135
100.6	632.133	479.907	540.415	619.53	749.623	682.458
100.7	631.537	479.866	542.417	617.064	748.289	683.045
100.8	630.016	479.694	543.485	615.466	747.006	683.763
100.9	629.589	478.943	543.193	615.161	747.66	683.707
101	629.622	477.588	542.801	617.051	748.536	683.345
101.1	630.679	477.071	541.685	619.456	748.445	684.153
101.2	631.568	476.735	541.359	621.928	748.251	683.865
101.3	632.091	476.806	542.161	623.445	748.38	684.094
101.4	631.944	478.142	543.025	623.568	749.122	684.422
101.5	631.054	479.39	543.327	623.369	749.524	684.25
101.6	630.41	478.946	543.127	623.21	748.446	682.826
101.7	629.104	478.443	542.023	623.218	747.013	680.602
101.8	628.544	478.802	540.63	623.579	745.634	678.658
101.9	630.035	479.138	539.582	624.218	745.243	678.439
102	632.154	480.086	539.758	623.636	746.478	678.763
102.1	634.059	481.078	540.773	624.142	747.476	679.069
102.2	635.634	481.332	542.801	624.216	747.006	679.244
102.3	636.44	480.526	544.907	623.776	745.356	678.591
102.4	636.622	479.662	546.662	622.516	744.322	677.232
102.5	636.522	479.886	547.373	620.461	744.175	675.484
102.6	636.271	482.028	545.714	620.649	744.457	674.535
102.7	636.822	483.661	544.753	621.974	747.016	674.929
102.8	637.948	484.499	544.194	623.892	749.379	676.052
102.9	637.594	485.727	544.75	623.759	750.009	677.736
103	635.394	486.223	544.955	622.938	751.267	679.717
103.1	632.946	484.818	545.535	621.552	751.492	681.54
103.2	631.805	483.33	544.729	620.954	750.676	682.487
103.3	631.805	483.329	544.533	620.827	751.879	683.147
103.4	631.646	484.769	544.237	621.68	754.038	683.924
103.5	631.699	485.499	543.186	622.96	756.484	684.692
103.6	631.811	485.167	541.636	624.055	757.438	685.845
103.7	630.814	484.143	540.368	624.116	758.461	687.312
103.8	630.127	481.155	539.923	623.308	759.028	688.477
103.9	628.993	477.919	539.609	622.808	759.319	688.617
104	627.707	476.241	539.015	622.877	759.334	688.434
104.1	627.209	476.125	538.324	623.992	759.948	688.136
104.2	626.815	475.981	537.57	624.518	759.847	689.577
104.3	627.662	476.203	536.152	625.324	761.067	690.877
104.4	628.922	475.225	536.302	624.598	762.588	693.023
104.5	630.344	474.199	537.359	624.025	763.617	693.107
104.6	632.163	471.813	537.312	624.284	763.436	691.928
104.7	634.188	470.957	536.791	624.988	762.217	690.717
104.8	634.528	471.482	536.694	626.412	762.128	689.041
104.9	633.134	472.26	537.037	627.441	761.887	687.942
105	632.501	472.843	537.734	627.561	762.978	688.895
105.1	633.271	473.418	538.121	627.335	764.239	690.519
105.2	635.042	473.659	537.446	627.109	763.922	692.176
105.3	636.108	473.708	536.899	627.742	763.117	693.954
105.4	636.464	473.05	536.671	628.847	762.557	694.451
105.5	636.821	472.104	536.001	630.553	761.676	694.185
105.6	636.85	471.956	536.399	632.321	761.462	694.195
105.7	636.918	471.921	538.182	633.845	760.647	694.831
105.8	636.542	470.376	540.252	633.699	759.617	697.462
105.9	636.446	470.652	541.144	631.586	757.64	700.142
106	637.836	470.699	540.253	629.106	756.717	700.858
106.1	638.933	470.498	538.216	626.558	758.184	699.703
106.2	639.836	470.274	537.223	625.948	759.08	697.258
106.3	641.628	469.991	538.248	626.287	758.781	695.608
106.4	640.945	468.562	540.248	628.241	758.69	695.934
106.5	639.421	466.274	541.212	628.57	756.766	696.529
106.6	638.454	463.542	542.026	628.549	755.217	698.059
106.7	640.376	461.599	541.63	627.199	754.166	698.781
106.8	642.496	459.059	541.008	626.726	755.94	699.317
106.9	643.207	457.041	540.918	627.209	757.753	699.679
107	641.6	455.886	542.578	627.773	758.425	700.752
107.1	640.286	455.855	545.402	627.056	758.719	702.102
107.2	640.305	457.37	548.144	627.187	760.156	702.96
107.3	640.82	458.839	549.249	627.66	760.113	704.247
107.4	642.791	459.135	548.155	628.455	759.729	706.205
107.5	644.106	459.062	547.938	628.386	758.538	707.579
107.6	644.545	458.055	549.721	628.402	758.524	707.225
107.7	644.821	456.354	551.349	629.082	758.829	706.512
107.8	644.674	455.044	552.208	629.934	759.616	705.317
107.9	644.135	454.756	552.185	630.186	760.394	705.027
108	643.219	455.282	551.454	630.792	760.572	705.108
108.1	642.148	456.472	551.567	631.9	759.16	705.766
108.2	642.748	457.676	554.155	632.222	757.192	706.656
108.3	644.099	458.681	557.161	632.281	756.624	706.407
108.4	645.092	457.609	559.931	632.048	756.888	704.195
108.5	645.693	456.245	561.43	630.787	758.156	701.898
108.6	646.269	455.827	561.433	629.461	759.326	700.061
108.7	645.792	456.185	560.146	629.962	759.273	698.701
108.8	644.922	456.305	559.43	632.098	759.115	698.166
108.9	644.479	455.673	559.726	634.592	758.938	698.319
109	644.769	455.427	561.116	636.816	760.055	698.657
109.1	645.123	453.857	561.734	638.236	760.864	699.762
109.2	646.01	453.469	563.005	639.231	760.786	700.751
109.3	646.732	453.689	563.152	640.967	761.272	701.311
109.4	646.462	454.015	562.245	642.785	761.106	700.933
109.5	646.388	454.705	560.774	644.203	760.557	701.113
109.6	645.503	456.265	559.909	645.359	760.955	701.307
109.7	644.608	457.892	559.423	645.628	761.962	701.85
109.8	644.286	459.453	560.177	645.419	763.015	703.031
109.9	646.136	460.215	562.359	646.094	762.989	703.158
110	648.37	459.453	563.522	646.931	761.304	703.611
110.1	650.19	458.605	564.166	647.816	759.673	704.45
110.2	651.921	458.938	563.869	648.822	758.957	704.923
110.3	653.274	460.893	565.116	650.82	759.28	704.426
110.4	653.793	462.859	567.231	650.357	759.211	704.697
110.5	654.296	464.795	569.233	648.512	759.986	705.06
110.6	656.299	465.768	570.945	648.158	762.007	706.214
110.7	657.739	466.126	572.893	649.018	764.383	707.345
110.8	658.284	465.307	574.139	650.677	764.917	707.26
110.9	658.097	465.034	575.437	652.501	764.648	706.274
111	657.7	466.987	576.513	654.221	763.601	704.537
111.1	657.91	469.116	577.635	654.165	763.42	704.766
111.2	658.623	470.671	577.911	652.26	765.536	706.793
111.3	659.619	471.048	578.95	650.82	769.041	709.598
111.4	660.108	471.837	578.939	649.463	771.782	710.237
111.5	660.564	472.856	578.214	649.223	772.696	710.144
111.6	661.162	472.919	578.228	649.287	771.797	710.787
111.7	661.619	473.737	578.359	650.183	770.473	711.004
111.8	662.495	475.36	578.6	650.784	769.516	710.875
111.9	663.685	476.732	579.09	651.317	770.621	710.774
112	665.368	476.226	579.886	652.864	772.215	711.374
112.1	665.675	475.268	579.102	655.506	773.54	713.126
112.2	664.44	473.783	577.687	658.406	773.985	715.971
112.3	663.577	472.58	577.468	661.317	774.706	719.262
112.4	664.062	474.356	576.606	662.294	774.422	721.31
112.5	665.265	475.886	576.677	660.735	772.78	722.043
112.6	666.449	477.736	576.962	659.214	771.828	722.071
112.7	667.87	478.955	576.642	659.045	770.954	720.808
112.8	668.357	479.699	576.709	659.289	771.174	721.78
112.9	667.988	480.304	577.747	660	772.078	724.219
113	666.072	480.819	579.137	659.932	772.724	728.283
113.1	664.226	480.822	579.917	659.435	772.69	731.793
113.2	662.784	480.475	579.455	657.974	773.734	734.011
113.3	660.852	480.909	578.345	657.001	772.759	734.854
113.4	659.085	480.95	578.817	656.329	771.393	734.733
113.5	658.325	480.536	581.711	656.873	769.63	734.781
113.6	658.084	481.964	585.247	657.213	768.252	734.813
113.7	659.372	484.687	586.799	657.32	768.121	737.305
113.8	660.418	487.521	587.305	656.867	768.068	738.173
113.9	660.859	489.192	588.031	657.306	768.894	738.369
114	661.266	490.4	587.782	658.485	769.189	737.733
114.1	662.173	490.739	587.608	658.948	768.714	737.756
114.2	663.375	490.283	588.243	658.564	768.772	737.218
114.3	663.987	491.735	588.604	658.037	768.9	737.113
114.4	664.341	493.839	589.517	657.611	767.507	738.71
114.5	664.69	495.123	590.742	656.972	766.554	741.088
114.6	665.218	495.026	592.467	656.341	766.531	743.012
114.7	666.15	495.001	593.612	656.188	765.891	744.23
114.8	666.389	495.303	593.876	657.246	765.206	745.172
114.9	665.731	497.132	593.496	658.293	765.298	744.566
115	664.768	498.26	594.164	658.949	765.113	743.58
115.1	663.155	498.708	595.75	657.983	764.51	744.311
115.2	661.985	499.025	597.561	657.398	764.302	746.089
115.3	660.773	497.959	598.99	657.65	765.242	748.004
115.4	659.811	496.652	600.151	657.91	764.985	749.521
115.5	658.343	496.116	600.638	658.73	764.139	749.694
115.6	655.685	495.914	602.041	658.789	763.446	749.671
115.7	653.654	495.086	603.777	659.158	763.337	748.943
115.8	650.969	494.536	606.155	659.248	764.258	748.978
115.9	648.024	493.219	607.531	659.897	765.698	748.989
116	644.974	492.963	608.576	659.868	766.644	749.694
116.1	642.894	493.911	610.237	660.482	766.72	749.845
116.2	640.685	493.73	612.04	660.281	766.961	750.483
116.3	639.474	493.396	614.811	660.363	766.108	749.928
116.4	638.006	494.269	617.761	661.488	764.575	750.025
116.5	636.049	495.263	620.498	663.626	764.223	750.464
116.6	633.39	497.156	622.939	666.505	763.727	752.466
116.7	631.022	500.083	623.072	668.679	763.867	754.446
116.8	629.331	502.072	622.853	667.638	763.6	755.664
116.9	627.8	504.079	623.048	666.31	762.961	755.741
117	626.652	505.78	624.204	666.817	762.727	754.451
117.1	626.274	506.031	625.923	668.462	762.546	753.467
117.2	625.037	504.374	626.127	670.724	762.269	753.972
117.3	624.657	503.136	625.373	671.509	761.982	755.526
117.4	624.081	505.829	624.073	672.065	760.772	757.203
117.5	623.197	509.079	622.001	671.998	760.286	758.495
117.6	621.669	511.685	620.708	672.425	759.763	759.687
117.7	620.156	513.112	621.172	673.328	759.832	761.172
117.8	621.081	512.058	622.33	674.55	759.09	762.146
117.9	623.228	509.258	623.442	675.29	757.97	761.928
118	624.623	506.532	624.737	676.494	756.875	761.537
118.1	625.447	505.515	624.263	677.492	756.969	762.514
118.2	624.838	506.088	625.171	677.394	757.344	764.298
118.3	623.665	506.417	626.608	676.666	758.308	765.122
118.4	623.283	506.856	628.268	676.977	759.315	765.588
118.5	624.083	507.33	629.681	678.344	759.552	765.789
118.6	624.393	506.799	632.121	679.957	759.528	766.076
118.7	623.925	506.396	634.548	680.482	759.508	766.044
118.8	622.233	506.65	636.04	681.051	760.44	765.42
118.9	620.997	508.195	635.919	681.045	762.845	765.987
119	619.785	509.417	636.252	681.457	765.272	767.068
119.1	618.49	510.585	636.934	682.986	766.014	768.83
119.2	616.975	510.451	637.614	684.965	763.724	770.773
119.3	616.842	509.813	638.434	686.558	763.38	773.614
119.4	617.108	510.195	639.909	687.972	764.191	775.464
119.5	616.905	511.939	642.414	688.23	764.125	775.285
119.6	616.836	515.197	643.465	687.432	762.5	774.147
119.7	618.087	518.261	644.015	686.277	762.334	773.211
119.8	619.053	519.605	645.91	685.72	762.982	773.692
119.9	620.205	519.452	647.588	685.388	763.581	776.567
120	621.123	518.673	649.158	686.055	762.637	778.96
120.1	620.421	517.854	649.907	687.569	760.725	780.541
120.2	620.826	517.184	650.356	689.311	758.333	781.129
120.3	622.154	517.859	652.136	689.79	757.277	779.774
120.4	623.941	519.127	653.772	689.204	757.712	777.894
120.5	623.443	520.473	655.296	688.311	758.333	777.457
120.6	621.539	521.254	657.266	687.133	759.678	778.164
120.7	620.23	521.81	657.814	685.757	759.538	778.577
120.8	621.077	521.186	657.341	685.474	758.966	778.19
120.9	623.244	519.793	657.389	686.116	758.502	777.67
121	625.396	519.789	658.926	686.538	757.786	777.367
121.1	626.177	520.279	661.966	686.387	757.934	775.94
121.2	625.353	521.776	664.151	686.327	758.805	774.695
121.3	624.01	523.631	666.643	685.727	759.969	775.219
121.4	623.59	525.292	668.834	684.306	759.745	776.807
121.5	623.491	525.287	669.277	684.233	758.64	777.05
121.6	622.988	524.7	670.001	684.157	756.833	775.727
121.7	623.394	526.323	670.015	684.598	755.886	774.571
121.8	623.362	528.408	670.339	684.915	755.297	772.73
121.9	622.649	531.658	670.703	684.296	756.197	772.194
122	621.829	535.189	671.378	682.763	756.338	773.08
122.1	623.075	536.485	671.382	682.271	757.647	773.503
122.2	624.007	536.1	670.937	682.626	759.421	773.612
122.3	624.517	535.104	670.771	683.586	759.896	772.98
122.4	626.263	534.711	671.088	685.351	759.637	771.826
122.5	627.496	535.225	671.796	685.879	759.093	770.981
122.6	628.348	537.197	672.142	684.516	757.73	770.243
122.7	628.987	539.21	672.325	682.328	757.459	769.819
122.8	628.912	540.334	672.109	680.47	757.914	769.109
122.9	629.34	539.747	672.294	680.721	758.05	768.37
123	629.734	537.957	673.212	682.516	758.225	768.671
123.1	631.722	536.757	674.048	683.794	758.715	768.314
123.2	633.405	535.048	675.511	684.723	759.121	768.804
123.3	635.662	532.934	676.528	683.652	758.38	769.554
123.4	638.673	532.953	676.403	683.313	758.349	769.932
123.5	640.411	533.866	675.951	683.592	757.344	769.781
123.6	640.246	534.704	675.112	684.383	755.835	769.455
123.7	640.801	534.942	674.858	687.117	755.296	768.29
123.8	642.74	534.651	676.477	688.625	755.183	766.83
123.9	645.777	533.554	679.331	687.607	754.842	767.152
124	648.933	532.642	681.788	687.534	754.516	769.087
124.1	650.015	531.187	682.9	688.871	754.112	770.806
124.2	648.234	530.922	684.104	690.685	753.268	771.396
124.3	644.461	531.999	684.982	691.928	753.249	771.506
124.4	641.997	532.754	684.694	692.345	751.298	770.606
124.5	640.909	533.031	684.9	693.137	748.598	770.25
124.6	641.726	533.268	685.336	693.838	746.37	771.394
124.7	643.146	532.404	685.84	694.039	745.877	772.341
124.8	644.127	530.204	685.449	694.58	746.579	772.512
124.9	644.809	528.256	685.407	694.745	747.936	770.81
125	644.21	528.331	686.554	694.849	748.158	769.635
125.1	642.803	530.776	687.254	697.015	747.351	768.859
125.2	642.272	534.332	687.376	698.478	747	769.612
125.3	642.804	535.956	686.944	698.223	746.229	771.094
125.4	644.913	536.066	687.079	697.232	745.187	772.512
125.5	647.109	534.54	686.402	697.438	745.101	772.77
125.6	649.147	532.877	685.872	699.617	746.364	772.841
125.7	650.962	533.892	687.424	702.028	747.915	771.69
125.8	652.648	536.675	688.836	704.022	748.389	771.701
125.9	653.722	539.876	689.818	703.916	747.907	770.956
126	654.192	541.451	690.524	704.035	747.069	770.572
126.1	654.838	540.637	689.606	704.678	746.757	770.746
126.2	655.598	538.586	688.046	705.61	747.272	770.366
126.3	655.95	538.123	687.144	706.042	748.235	769.881
126.4	657.893	538.699	686.272	705.209	749.454	769.582
126.5	658.874	539.748	684.782	704.547	750.278	768.407
126.6	660.59	541.615	683.979	704.745	751.383	767.625
126.7	661.995	544.097	682.931	705.901	750.681	767.418
126.8	663.317	545.363	681.559	706.938	749.969	768.045
126.9	663.877	545.585	679.96	708.548	749.435	767.349
127	663.858	544.621	678.747	709.277	748.475	766.956
127.1	664.099	543.948	678.282	708.029	747.47	765.653
127.2	664.113	544.135	676.973	707.074	746.837	765.038
127.3	664.544	545.364	677.242	705.137	745.337	765.73
127.4	664.786	546.107	678.489	703.938	744.826	767.395
127.5	666.165	546.798	679.07	704.208	743.697	769.405
127.6	668.292	546.432	679.057	704.206	742.386	769.963
127.7	669.839	546.591	679.045	704.175	741.179	769.098
127.8	669.94	547.167	679.993	704.583	740.875	767.097
127.9	671.352	547.002	680.956	704.011	741.87	765.025
128	673	546.582	680.822	702.799	743.038	764.633
128.1	674.581	546.401	679.567	702.734	743.488	765.339
128.2	676.014	545.402	678.06	703.988	743.571	765.238
128.3	677.623	544.312	678.221	705.341	743.06	763.766
128.4	679.914	543.06	678.654	705.612	742.258	763.111
128.5	682.061	543.484	678.935	706.125	742.643	763.174
128.6	683.494	545.597	678.629	705.606	744.507	764.438
128.7	684.512	548.614	677.596	704.209	746.322	766.761
128.8	683.755	550.055	677.181	702.766	747.801	767.782
128.9	683.9	549.975	677.097	702.467	746.901	767.877
129	685.643	549.281	676.291	702.213	745.955	768.227
129.1	686.957	548.081	676.914	701.058	746.672	769.616
129.2	687.798	547.494	677.559	700.618	747.306	771.144
129.3	688.433	547.457	677.583	700.132	748.165	771.53
129.4	688.221	547.487	677.489	698.89	749.104	770.494
129.5	688.885	548.57	677.737	698.266	748.677	768.84
129.6	689.006	550.371	677.495	698.636	748.023	767.246
129.7	689.568	552.574	677.526	699.268	746.801	766.023
129.8	690.391	554.306	677.97	700.837	745.612	766.684
129.9	691.679	554.982	677.714	701.905	745.954	767.591
130	692.243	554.927	677.129	703.09	746.468	766.855
130.1	692.506	554.547	676.347	703.64	747.839	764.392
130.2	692.752	553.589	676.477	703.99	748.852	761.442
130.3	694.197	553.009	677.124	703.548	748.623	758.957
130.4	695.298	553.622	677.487	704.099	747.599	758.236
130.5	695.269	554.793	678.061	705.226	746.906	759.918
130.6	695.339	555.334	679.49	706.661	746.109	761.986
130.7	695.957	556.123	681.046	708.13	746.033	764.581
130.8	695.672	556.552	680.963	710.836	747.117	767.018
130.9	693.959	555.626	680.982	713.318	749.223	767.009
131	693.186	554.69	680.163	715.046	750.726	765.904
131.1	692.852	554.194	679.821	716.381	751.795	765.557
131.2	692.804	554.746	680.308	717.88	752.574	766.394
131.3	692.573	554.702	681.954	718.94	752.228	767.914
131.4	694.025	553.543	682.126	721.555	750.703	769.303
131.5	695.778	552.115	682.735	722.751	751.39	770.039
131.6	696.367	551.274	683.823	723.442	753.21	770.5
131.7	694.91	551.301	683.799	723.965	755.249	771.486
131.8	693.924	552.183	684.033	724.94	756.376	772.752
131.9	693.561	552.85	684.432	726.232	756.018	774.44
132	694.467	553.167	685.345	728.106	754.673	776.387
132.1	696.261	552.387	686.282	730.013	753.998	776.41
132.2	697.778	552.11	687.557	731.559	753.693	775.741
132.3	698.03	553.025	688.362	733.83	753.478	774.422
132.4	697.242	554.829	689.312	735.732	754.212	775.033
132.5	697.099	557.381	689.531	737.383	754.928	776.396
132.6	696.195	559.749	688.802	738.219	755.132	777.977
132.7	696.84	560.996	689.51	738.304	755.783	778.864
132.8	697.116	562.102	690.508	738.553	756.942	777.917
132.9	697.412	563.124	691.511	738.59	757.268	775.654
133	697.012	564.35	692.15	738.925	755.872	773.276
133.1	696.257	565.924	691.815	739.34	754.907	773.403
133.2	695.512	565.644	690.713	739.33	754.876	774.974
133.3	695.767	564.577	689.688	740.093	755.092	776.891
133.4	697.191	564.355	690.303	742.237	756.437	778.778
133.5	699.573	565.172	691.094	744.884	756.776	779.283
133.6	701.784	565.838	691.853	745.715	756.794	780.4
133.7	702.797	566.358	691.194	746.67	756.707	781.558
133.8	703.068	565.99	690.28	747.223	757.617	781.963
133.9	702.617	565.436	690.102	747.695	757.924	782.588
134	701.996	565.276	690.665	749.434	757.405	783.686
134.1	701.853	566.78	692.3	752.028	756.285	784.612
134.2	703.519	568.26	692.863	754.256	755.556	785.849
134.3	705.168	568.217	692.485	755.97	755.144	784.778
134.4	706.219	566.079	691.797	758.371	754.908	783.661
134.5	704.877	563.994	691.486	759.734	753.681	783.593
134.6	701.952	562.408	691.906	760.57	752.949	784.102
134.7	699.409	562.199	692.54	760.338	752.474	783.608
134.8	697.866	562.586	692.617	759.712	751.77	782.757
134.9	697.847	563.367	694.039	759.637	750.033	782.225
135	697.397	564.15	694.745	760.326	750.157	780.886
135.1	698.473	564.587	694.463	760.876	750.559	780.8
135.2	699.196	563.612	693.503	762.857	750.241	780.783
135.3	699.836	562.509	691.719	765.652	748.999	781.4
135.4	699.788	562.287	691.179	767.522	748.001	782.335
135.5	700.298	562.557	690.507	768.905	748.345	782.302
135.6	700.9	563.484	689.662	770.273	749.966	781.119
135.7	702.087	564.628	690.543	770.762	750.011	779.94
135.8	702.627	564.263	691.738	771.713	749.141	779.621
135.9	704.451	563.857	693.149	772.68	746.596	780.799
136	705.767	563.674	693.725	773.923	743.767	782.857
136.1	706.944	563.344	694.296	774.468	741.739	784.426
136.2	707.163	563.673	695.696	775.231	741.493	785.977
136.3	707.251	563.539	696.783	775.628	741.504	785.98
136.4	706.892	562.511	697.975	776.628	741.817	784.195
136.5	707.363	562.396	698.931	777.063	741.374	783.58
136.6	707.881	563.036	699.559	776.836	740.681	784.542
136.7	708.552	563.144	700.194	776.762	738.858	786.991
136.8	708.734	563.958	699.433	776.491	736.607	789.244
136.9	708.698	564.743	699.951	777.044	735.487	791.236
137	707.402	565.604	701.373	777.904	735.454	790.906
137.1	706.614	565.65	702.427	777.723	734.633	791.005
137.2	706.467	565.814	703.501	776.245	733.486	793.502
137.3	705.817	565.208	703.717	774.741	733.083	797.031
137.4	706.242	563.442	702.723	773.413	733.318	798.7
137.5	706.817	561.888	702.24	771.793	733.602	799.054
137.6	706.257	562.492	702.286	771.438	732.156	798.556
137.7	705.689	563.51	702.849	772.077	730.668	797.774
137.8	704.489	565.327	703.385	771.642	730.785	798.502
137.9	703.96	566.268	704.506	770.029	731.085	799.692
138	705.212	565.502	705.935	767.117	731.218	801.214
138.1	707.069	564.753	707.65	764.275	730.875	802.242
138.2	708.298	564.087	710.344	763.672	729.426	802.074
138.3	708.052	564.402	712.512	764.025	728.736	801.826
138.4	707.381	565.16	713.366	763.267	729.745	801.64
138.5	705.591	565.29	713.654	762.686	731.285	802.224
138.6	706.008	565.885	714.843	762.106	731.151	804.037
138.7	707.292	566.25	717.366	761.471	727.934	805.551
138.8	708.661	565.588	719.993	761.295	723.493	806.434
138.9	708.404	565.391	722.172	759.803	720.956	805.341
139	708.326	565.588	723.915	758.617	721.281	804.014
139.1	707.88	566.272	725.081	757.346	723.591	803.481
139.2	707.317	567.26	726.427	758.495	725.296	803.801
139.3	707.751	567.902	727.051	759.707	724.07	805.968
139.4	709.705	568.259	726.967	759.906	720.933	807.183
139.5	710.917	568.964	727.572	759.293	716.905	807.503
139.6	711.581	570.543	728.163	758.559	715.32	806.399
139.7	711.597	571.746	729.033	758.055	715.532	805.089
139.8	710.473	572.878	729.608	758.527	715.423	805.519
139.9	708.747	574.342	730.226	759.036	716.003	806.758
140	709.103	575.933	730.489	758.234	715.957	807.501
140.1	710.136	576.915	730.145	756.806	714.554	808.592
140.2	710.77	578.893	728.499	754.671	713.252	808.066
140.3	711.368	581.486	727.373	752.441	711.822	806.82
140.4	711.129	584.059	728.483	752.202	710.539	803.822
140.5	709.594	584.078	729.642	752.948	709.108	800.272
140.6	707.373	582.307	731.124	753.289	709.349	797.805
140.7	705.837	579.744	732.182	753.013	709.533	795.549
140.8	705.883	578.628	732.234	752.188	708.378	795.185
140.9	705.951	579.642	730.556	752.592	706.034	796.223
141	705.67	580.867	728.867	753.473	704.543	797.651
141.1	706.14	581.392	726.725	755.348	702.513	797.721
141.2	705.546	582.351	725.864	757.153	701.328	797.94
141.3	704.872	583.085	724.765	756.606	700.996	798.974
141.4	704.614	583.847	724.132	755.999	700.619	799.966
141.5	704.657	584.306	724.979	755.369	700.969	801.617
141.6	706.493	583.498	725.286	754.166	700.774	802.697
141.7	707.726	584.639	725.032	754.397	699.132	803.656
141.8	709.658	585.345	724.217	754.898	698.923	804.802
141.9	710.994	584.502	723.823	755.264	699.811	805.076
142	711.348	583.984	723.962	755.22	701.343	804.172
142.1	711.302	584.433	724.556	755.616	702.61	804.518
142.2	711.703	585.976	725.522	755.022	702.496	804.958
142.3	712.593	586.76	726.561	753.604	703.332	804.757
142.4	714.9	586.743	727.447	751.707	704.005	805.673
142.5	716.22	586.362	727.922	750.851	704.326	806.272
142.6	716.901	585.231	728.106	751.354	704.413	806.063
142.7	715.925	585	728.699	752.832	703.703	806.195
142.8	715.915	584.967	730.187	753.491	702.522	806.199
142.9	716.832	585.914	731.579	753.638	703.392	806.908
143	717.482	586.101	731.884	752.205	705.526	807.104
143.1	717.017	586.86	732.408	751.346	707.879	806.946
143.2	716.004	585.922	733.111	751.081	708.927	805.344
143.3	714.716	584.64	734.618	752.1	709.273	804.765
143.4	714.61	584.724	735.573	752.936	708.941	805.383
143.5	715.064	585.24	736.396	753.15	707.556	805.344
143.6	714.473	586.55	737.539	754.414	706.454	805.947
143.7	713.736	588.637	737.413	755.574	705.358	805.23
143.8	713.698	589.192	737.854	755.558	704.455	803.569
143.9	713.334	588.605	738.946	755.046	703.86	802.666
144	712.672	586.916	740.307	755.388	705.243	803.522
144.1	712.362	586.481	741.723	756.014	707.507	804.292
144.2	712.512	586.749	742.603	756.481	708.334	805.288
144.3	712.362	587.525	742.816	756.643	707.591	804.835
144.4	713.404	588.644	742.68	756.126	706.831	803.085
144.5	715.132	589.775	742.885	755.134	706.151	802.512
144.6	716.354	590.564	743.187	753.775	705.943	802.505
144.7	715.918	589.989	742.97	751.944	708.957	802.833
144.8	715.316	589.77	742.407	751.917	712.538	803.965
144.9	716.21	590.758	743.679	752.265	713.646	804.198
145	716.605	591.308	745.449	752.898	712.345	804.002
145.1	715.1	591.579	746.149	753.717	712.408	804.05
145.2	712.748	592.114	745.35	754.092	713.381	803.447
145.3	710.725	592.945	744.998	753.334	714.882	803.487
145.4	709.263	593.435	744.989	753.004	717.043	804.992
145.5	707.89	594.399	744.945	752.773	720.158	806.187
145.6	707.539	594.308	745.311	752.659	723.454	806.948
145.7	707.391	593.88	746.641	753.06	724.839	806.075
145.8	706.38	593.914	748.093	753.243	725.112	803.835
145.9	704.98	594.548	748.298	753.896	726.63	801.004
146	705.035	594.678	747.541	752.968	727.639	799.734
146.1	706.078	594.198	746.694	753.049	729.967	800.979
146.2	707.868	594.134	746.405	754.648	731.865	803.226
146.3	710.187	595.647	747.755	756.631	733.485	803.364
146.4	711.084	597.859	751.403	758.441	735.309	801.669
146.5	710.763	599.613	754.823	759.186	735.921	799.592
146.6	710.928	599.206	755.416	758.43	735.297	797.18
146.7	711.65	597.769	753.74	757.813	734.781	795.584
146.8	713.711	597.002	752.389	758.182	734.675	795.202
146.9	715.267	596.683	752.696	759.773	735.543	795.185
147	716.056	597.46	755.284	762.886	737.583	795.505
147.1	716.188	598.901	757.64	765.713	738.223	794.654
147.2	715.822	600.248	758.65	766.912	738.005	792.826
147.3	714.238	600.843	758.643	766.729	737.25	791.426
147.4	712.653	599.657	757.57	766.928	736.59	789.031
147.5	711.452	598.244	755.571	768.306	735.859	787.117
147.6	710.319	597.234	754.001	769.602	734.745	786.478
147.7	711.407	596.379	754.558	771.283	733.351	786.093
147.8	711.578	597.698	756.468	771.946	732.178	784.382
147.9	711.463	599.322	757.528	771.767	732.106	782.453
148	710.296	601.012	757.508	771.803	732.577	780.885
148.1	708.299	602.306	758.264	772.685	731.559	780.363
148.2	707.968	603.309	759.677	773.34	730.764	781.034
148.3	709.293	605.276	760.716	774.952	731.485	781.524
148.4	710.65	606.555	760.783	776.604	732.917	780.812
148.5	711.755	606.603	761.619	779.63	734.373	779.94
148.6	712.842	606.259	761.015	781.592	735.437	778.715
148.7	713.378	606.769	760.667	782.183	736.24	778.239
148.8	714.439	608.916	762.439	784.031	735.131	778.763
148.9	716.267	611.135	765.052	786.497	734.416	778.956
149	716.486	612.869	765.961	788.785	733.845	778.048
149.1	715.379	613.623	765.13	789.698	733.047	777.933
149.2	715.47	613.845	763.909	791.248	733.108	777.498
149.3	716.429	614.711	763.666	793.149	732.268	776.71
149.4	717.252	616.602	764.835	794.149	731.412	776.759
149.5	717.678	618.276	766.771	795.468	730.01	778.446
149.6	717.271	619.682	768	797.246	729.092	779.817
149.7	716.724	621.078	768.127	799.127	727.018	780.505
149.8	716.621	621.093	767.93	799.795	725.109	781.106
149.9	716.925	620.885	767.827	800.697	722.983	781.719
150	717.794	621.371	768.489	802.029	722.092	781.192
150.1	718.198	622.483	768.663	803.178	721.635	779.38
150.2	717.954	623.972	768.355	805.424	720.583	778.643
150.3	716.995	625.807	767.752	807.758	718.707	778.794
150.4	715.68	627.37	767.522	810.366	718.798	778.599
150.5	714.311	626.913	768.176	811.848	718.906	778.219
150.6	714.001	626.732	769.078	812.279	719.33	776.021
150.7	714.037	627.309	768.914	812.887	720.581	773.756
150.8	714.602	628.097	768.686	814.216	722.547	772.295
150.9	716.792	628.713	769.626	816.125	722.8	771.817
151	718.169	628.615	769.952	816.595	722.826	772.911
151.1	718.996	627.769	769.825	816.439	722.562	773.443
151.2	719.351	626.941	770.274	816.733	722.929	773.167
151.3	719.091	625.894	769.684	816.264	721.935	771.989
151.4	719.211	625.455	770.599	815.091	720.64	772.087
151.5	720.59	626.585	771.119	814.465	719.718	772.866
151.6	723.321	627.779	770.866	815.049	719.666	773.164
151.7	725.629	627.994	770.327	816.681	719.623	775.236
151.8	726.845	628.952	770.322	817.846	720.969	777.004
151.9	726.476	629.797	771.181	817.827	722.431	778.404
152	724.78	629.478	771.025	817.132	721.766	779.304
152.1	724.169	629.183	770.146	816.795	720.98	780.038
152.2	724.462	629.809	769.552	817.99	719.837	780.116
152.3	725.167	630.906	770.563	820.283	719.756	780.236
152.4	726.532	631.035	771.741	823.108	721.127	780.991
152.5	726.733	630.841	772.016	824.474	723.88	782.745
152.6	726.273	631.33	771.514	824.242	724.19	783.661
152.7	726.459	630.574	769.028	824.106	723.957	783.525
152.8	727.465	629.72	767.913	824.231	723.454	781.991
152.9	728.315	630.33	768.158	825.864	722.635	782.367
153	728.446	631.395	768.773	827.558	722.45	783.42
153.1	728.443	632.187	768.797	828.631	723.424	786.092
153.2	729.185	632.952	768.547	828.722	724.189	786.207
153.3	729.912	632.016	767.641	828.545	724.694	783.828
153.4	730.017	631.727	767.366	827.392	725.529	782.138
153.5	728.946	632.153	766.563	826.575	725.312	781.283
153.6	728.716	632.502	765.293	826.956	725.085	782.044
153.7	729.097	633.298	763.69	828.762	725.014	782.824
153.8	729.065	632.544	762.027	829.474	724.94	782.852
153.9	729.217	632.08	760.917	828.712	725.26	784.218
154	729.272	631.85	760.016	827.854	725.238	786.067
154.1	729.934	630.649	758.017	826.011	724.637	786.584
154.2	731.791	630.194	755.956	825.114	724.124	785.8
154.3	732.581	629.909	755.047	826.647	723.025	786.957
154.4	732.04	629.429	755.779	829.318	720.694	788.99
154.5	732.025	628.437	755.236	831.069	718.125	791.232
154.6	732.849	626.375	753.919	830.946	715.361	793.201
154.7	733.338	624.685	752.515	831.311	714.856	793.93
154.8	732.91	625.334	750.32	831.081	715.502	793.416
154.9	733.731	627.317	748.175	831.467	715.715	792.829
155	734.141	629.647	746.681	832.963	714.976	791.815
155.1	734.03	629.288	746.503	833.425	713.022	791.476
155.2	733.68	628.137	746.268	834.417	711.292	791.704
155.3	734.157	626.18	745.952	835.809	709.557	792.031
155.4	732.813	624.987	746.558	836.889	710.54	792.154
155.5	731.17	623.947	746.111	835.279	712.318	792.207
155.6	731.005	622.99	745.203	833.219	713.162	791.967
155.7	730.829	622.539	744.557	833.057	713.254	791.834
155.8	730.97	620.172	742.274	833.689	711.456	792.165
155.9	730.827	619.694	739.49	835.282	709.478	792.914
156	730.165	619.602	737.376	836.187	708.326	793.905
156.1	728.981	620.128	736.167	836.204	708.518	794.473
156.2	728.315	621.43	736.016	833.287	709.053	794.788
156.3	729.24	622.601	735.426	830.431	709.883	794.812
156.4	729.385	622.765	734.58	830.008	710.097	796.913
156.5	728.74	622.803	732.834	831.175	709.732	798.48
156.6	728.293	622.798	732.346	832.44	708.38	799.288
156.7	729.019	623.344	732.253	833.431	705.48	799.83
156.8	730.229	626.034	731.416	832.74	703.359	800.084
156.9	732.57	628.609	729.749	830.488	702.507	800.979
157	734.072	631.434	728.356	827.452	702.73	802.939
157.1	733.658	631.48	727.089	825.811	702.836	805.43
157.2	731.81	631.668	726.642	825.653	701.947	805.955
157.3	728.929	631.685	727.126	826.615	700.589	805.332
157.4	726.928	632.592	727.915	828.631	697.85	805.204
157.5	726.3	635.278	727.61	828.869	693.915	804.911
157.6	725.549	637.37	726.812	828.262	691.094	804.439
157.7	725.28	639.674	724.388	828.226	689.781	804.755
157.8	724.241	641.506	722.497	828.954	688.503	806.201
157.9	723.537	641.428	721.845	830.283	686.972	807.566
158	723.275	642.178	721.837	831.264	686.145	808.927
158.1	722.572	641.652	722.349	831.197	685.544	809.299
158.2	722.686	640.858	723.547	830.277	685.209	808.103
158.3	723.822	640.114	722.798	828.977	685.106	806.431
158.4	724.71	639.517	721.001	826.676	684.15	806.017
158.5	724.691	639.324	718.804	825.203	682.784	807.099
158.6	724.04	639.943	717.764	825.42	681.431	808.406
158.7	723.119	640.463	718.52	826.063	680.942	809.56
158.8	723.675	640.649	719.002	824.884	681.209	809.758
158.9	725.551	641.573	719.557	823.257	680.998	808.063
159	726.261	642.554	719.311	820.834	680.871	806.313
159.1	726.559	642.33	718.927	818.071	680.634	804.633
159.2	727.211	642.402	718.727	816.715	679.465	803.221
159.3	728.363	641.681	717.308	815.724	678.143	802.91
159.4	728.606	640.964	716.077	815.726	677.002	803.08
159.5	728.34	641.064	715.892	815.845	676.828	804.369
159.6	729.123	640.375	716.32	815.222	677.787	805.339
159.7	728.739	640.417	716.766	813.012	679.492	805.386
159.8	727.646	640.463	717.655	809.783	680.395	804.769
159.9	726.081	641.42	718.21	807.109	680.323	803.536
160	724.175	643.14	717.615	806.738	679.526	802.334
160.1	723.252	646.033	717.595	807.031	678.584	801.641
160.2	723.213	647.627	717.593	807.568	679.554	801.921
160.3	722.662	647.598	716.766	806.283	681.39	802.218
160.4	723.243	646.815	716.237	803.725	682.139	802.571
160.5	723.528	646.662	715.999	800.02	681.669	802.775
160.6	724.119	646.454	717.158	798.618	680.683	803.276
160.7	724.553	646.681	717.636	797.526	679.732	803.742
160.8	724.227	648.347	717.524	797.139	678.551	805.214
160.9	723.6	651.979	716.548	797.326	677.865	805.852
161	723.783	654.044	716.69	797.226	675.789	806.813
161.1	723.345	653.939	717.122	796.776	674.816	808.318
161.2	722.917	653.821	717.594	795.254	674.803	808.9
161.3	721.902	653.178	717.419	794.028	675.004	808.057
161.4	720.425	651.865	717.049	793.545	673.104	807.413
161.5	719.201	651.543	716.427	793.403	670.736	807.627
161.6	719.928	652.695	715.763	794.2	670.3	808.339
161.7	720.868	654.106	714.923	793.716	670.462	807.912
161.8	720.661	655.786	713.873	791.978	671.744	807.995
161.9	718.625	657.279	712.505	790.967	672.498	807.048
162	715.619	657.968	710.806	790.817	673.486	805.655
162.1	713.314	658.484	711.169	791.269	672.401	805.06
162.2	712.673	659.079	711.996	791.179	670.945	804.628
162.3	713.852	659.66	712.921	791.902	671.371	803.792
162.4	714.172	660.636	712.696	792.056	672.041	803.468
162.5	713.053	661.17	712.563	793.074	672.216	801.777
162.6	711.857	660.895	712.759	794.039	673.162	799.561
162.7	711.211	660.113	711.431	795.606	672.44	798.484
162.8	711.8	659.271	709.957	797.203	670.521	800.097
162.9	712.953	659.346	708.487	797.286	667.984	802.542
163	712.94	659.239	707.492	796.971	667.107	802.809
163.1	712.856	659.838	707.741	796.715	667.585	800.202
163.2	713.602	660.128	707.708	796.916	667.488	797.737
163.3	714.998	659.355	707.708	797.934	666.189	796.171
163.4	715.178	658.357	708.867	799.491	665.01	796.676
163.5	715.539	658.225	709.841	800.363	664.896	797.963
163.6	716.039	658.335	709.451	799.782	663.065	799.139
163.7	716.759	659.579	708.759	798.438	660.558	799.627
163.8	717.497	659.548	708.679	797.577	658.86	796.612
163.9	717.181	658.802	709.25	797.289	659.142	792.69
164	716.609	659.217	710.266	797.344	659.978	789.91
164.1	716.863	659.838	711.69	797.586	661.377	788.803
164.2	718.314	660.547	713.488	797.824	661.293	788.039
164.3	720.34	660.313	714.985	798.114	660.381	788.502
164.4	721.796	659.502	714.739	798.616	659.038	789.946
164.5	722.162	659.182	714.133	797.821	658.204	790.27
164.6	722.145	658.102	713.549	795.891	658.316	790.064
164.7	721.876	657.646	714.456	793.873	658.506	790.279
164.8	721.464	657.766	717.005	792.98	658.266	790.079
164.9	720.049	659.848	718.886	792.44	657.28	789.907
165	719.811	662.256	719.003	791.846	656.981	789.895
165.1	720.481	664.469	717.948	792.497	656.776	789.27
165.2	721.504	666.363	716.906	791.532	656.942	789.655
165.3	722.802	666.926	717.375	790.901	657.063	791.126
165.4	725.071	666.531	719.331	790.482	657.977	791.904
165.5	725.373	666.351	721.783	789.729	657.729	792.544
165.6	725.271	666.217	722.925	788.042	656.332	792.183
165.7	725.549	665.922	723.153	786.012	654.907	793.041
165.8	726.216	666.655	723.963	784.474	654.84	794.662
165.9	727.021	667.259	725.934	783.372	653.98	795.324
166	727.57	666.52	728.782	783.109	653.963	795.698
166.1	727.59	665.939	730.082	782.282	655.588	794.933
166.2	727.603	665.912	731.289	780.564	657.032	793.127
166.3	728.042	665.113	732.147	778.502	658.186	793.534
166.4	727.504	664.154	733.757	777.305	660.696	795.079
166.5	726.829	663.823	735.31	777.372	662.194	797.141
166.6	726.865	664.229	736.028	778.803	662.027	797.593
166.7	726.21	664.297	736.148	780.167	662.766	796.683
166.8	725.726	663.783	736.06	780.525	664.887	795.761
166.9	726.499	663.723	736.217	780.73	665.53	794.905
167	727.577	662.348	735.794	778.967	664.627	795.742
167.1	728.499	661.309	735.257	776.569	663.315	796.567
167.2	727.794	659.778	734.158	775.039	662.83	798.036
167.3	726.223	659.222	733.802	774.207	661.457	798.821
167.4	725.672	658.422	734.566	773.966	659.576	798.97
167.5	724.894	657.141	735.214	774.413	656.96	798.734
167.6	724.546	656.591	735.628	775.819	655.469	799.061
167.7	724.205	655.812	734.706	775.925	654.262	799.923
167.8	723.916	654.599	734.129	775.974	656.077	800.984
167.9	723.35	654.166	733.038	773.898	657.585	802.295
168	723.22	655.371	733.538	771.249	657.577	803.269
168.1	723.644	657.113	735.02	769.358	656.289	803.538
168.2	723.399	658.12	737.079	769.536	654.766	803.117
168.3	722.141	658.199	737.306	772.005	652.384	802.27
168.4	722.177	658.03	735.772	774.695	650.61	801.17
168.5	722.886	658.258	735.097	776.462	649.767	801.097
168.6	721.995	658.102	735.572	776.062	650.511	802.295
168.7	721.42	658.399	736.308	774.36	650.976	803.811
168.8	720.244	658.75	736.465	772.174	651.066	805.626
168.9	719.042	659.253	736.945	772.963	651.692	806.317
169	719.277	657.744	738.421	776.214	651.785	805.702
169.1	719.194	655.722	738.354	778.12	651.265	804.079
169.2	717.909	653.253	738.402	778.809	650.441	802.99
169.3	717.157	652.171	737.824	778.068	647.728	802.526
169.4	716.563	652.138	736.464	775.888	646.866	802.279
169.5	716.627	652.524	736.269	774.9	646.568	801.431
169.6	716.887	653.248	735.912	775.129	647.19	799.641
169.7	717.732	653.533	736.995	775.963	648.708	798.034
169.8	718.944	654.11	737.678	777.23	648.884	796.383
169.9	719.69	653.804	737.085	778.37	648.574	796.116
170	720.2	654.032	735.106	778.782	648.091	797.133
170.1	718.967	655.354	733.207	778.351	647.453	798.621
170.2	717.347	656.713	731.006	777.498	645.812	800.77
170.3	718.092	658.014	728.887	777.239	645.438	802.29
170.4	718.247	658.808	728.422	777.746	645.692	802.498
170.5	718.003	658.881	729.918	778.07	645.856	801.807
170.6	717.511	659.685	731.437	777.761	647.584	801.216
170.7	717.516	660.279	731.119	776.963	648.951	801.198
170.8	717.665	660.796	729.097	776.973	648.324	801.586
170.9	718.107	661.317	726.443	776.611	647.665	801.106
171	719.487	662.403	724.17	776.901	647.425	800.67
171.1	720.349	664.089	723.354	776.499	649.292	799.795
171.2	720.142	664.742	724.461	776.242	652.175	798.469
171.3	717.04	664.11	725.369	775.108	653.697	797.216
171.4	714.329	664.167	724.653	773.769	653.739	797.591
171.5	712.489	664.775	722.293	772.572	654.633	799.123
171.6	712.145	665.63	721.457	771.667	657.445	801.359
171.7	712.569	666.35	721.932	770.932	659.956	802.571
171.8	712.827	666.444	723.625	769.91	661.511	801.561
171.9	713.04	666.583	727.225	767.527	662.662	798.993
172	713.772	667.829	729.813	765.687	664.267	796.264
172.1	713.978	669.779	731.364	765.918	664.675	796.53
172.2	713.059	670.329	731.869	766.406	665.08	799.458
172.3	711.923	669.824	731.295	766.983	665.981	802.472
172.4	709.91	669.424	729.937	766.959	666.914	803.377
172.5	708.967	669.727	729.055	765.958	667.097	802.502
172.6	709.687	670.55	729.868	764.211	665.931	801.198
172.7	710.75	669.995	732.256	763.095	664.893	800.718
172.8	710.673	669.122	734.972	762.544	665.447	801.744
172.9	711.093	668.331	735.382	762.049	666.402	804.309
173	710.304	667.406	734.444	762.323	666.501	806.672
173.1	710.002	667.641	733.267	763.588	666.053	807.414
173.2	710.552	667.554	733.425	763.596	665.368	806.088
173.3	710.56	668.23	734.256	762.333	663.94	804.581
173.4	710.504	668.71	736.193	761.421	662.938	804.167
173.5	710.128	669.424	738.82	759.149	664.103	803.994
173.6	710.218	671.453	739.866	756.929	665.154	805.255
173.7	709.937	672.109	739.679	755.251	665.81	805.345
173.8	708.782	671.203	739.929	754.337	665.816	804.946
173.9	706.135	669.693	739.57	753.906	664.981	803.129
174	703.849	668.009	739.624	754.679	662.344	803.071
174.1	702.778	668.558	739.761	754.512	660.498	802.501
174.2	702.34	669.639	740.16	753.508	659.216	802.359
174.3	702.519	671.14	741.657	751.82	660.296	800.968
174.4	702.167	671.626	742.208	750.5	662.131	800.621
174.5	700.554	670.752	741.766	750.122	664.103	800.793
174.6	699.4	670.561	740.31	750.515	664.988	800.518
174.7	698.824	669.876	739.758	751.041	664.624	799.66
174.8	698.638	670.092	740.806	750.687	662.828	799.137
174.9	698.66	670.299	742.439	750.966	660.43	799.226
175	697.601	670.109	743.331	751.091	658.825	800.419
175.1	696.602	669.071	743.059	750.929	659.631	800.649
175.2	694.802	667.381	742.875	750.029	660.967	798.887
175.3	693.045	666.693	742.83	749.131	661.985	797.865
175.4	691.05	667.704	742.281	747.073	661.935	798.245
175.5	688.816	668.445	741.91	744.719	661.218	799.384
175.6	686.277	669.085	741.925	743.713	659.925	799.09
175.7	684.156	668.156	742.481	743.501	660.076	798.096
175.8	682.163	666.859	743.38	743.989	660.83	797.23
175.9	681.5	667.185	743.819	744.834	663.138	797.139
176	681.254	668.475	744.284	744.087	665.39	798.836
176.1	680.735	669.851	743.466	743.117	667.414	800.623
176.2	678.798	671.368	744.002	741.163	668.037	801.861
176.3	677.271	670.697	744.52	738.379	667.783	802.584
176.4	676.084	669.29	744.986	736.468	666.992	801.771
176.5	675.744	669.148	744.559	735.406	665.724	801.396
176.6	676.07	669.2	743.869	736.122	664.393	801.831
176.7	677.59	668.155	742.589	737.256	664.822	802.761
176.8	680.789	666.725	741.932	737.854	666.653	803.231
176.9	682.828	664.292	742.685	739.217	669.377	802.642
177	682.721	663.114	743.341	739.469	670.877	801.782
177.1	682.979	663.946	742.122	738.759	671.223	799.282
177.2	683.485	666.704	739.716	737.304	669.602	797.422
177.3	685.295	668.619	739.128	735.692	668.445	796.727
177.4	688.568	668.323	737.296	734.293	667.605	795.282
177.5	692.234	667.063	736.152	733.425	666.597	792.97
177.6	694.49	666.627	735.714	732.573	667.403	790.401
177.7	693.82	666.925	735.068	731.317	668.264	788.527
177.8	692.749	666.177	735.269	731.249	668.562	788.62
177.9	690.71	666.171	736.19	729.738	669.545	788.979
178	689.932	666.316	737.545	728.679	669.381	788.62
178.1	691.47	665.377	738.189	727.828	669.516	788.936
178.2	692.52	665.066	738.64	726.204	671.566	789.089
178.3	694.151	665.61	738.658	726.023	674.547	788.581
178.4	694.684	666.208	738.008	726.117	676.119	787.956
178.5	695	665.452	739.483	727.524	676.474	787.442
178.6	693.979	662.96	740.41	727.813	676.107	786.524
178.7	693.739	659.33	740.221	727.557	676.489	784.305
178.8	693.949	657.418	739.627	728.062	677.617	783.131
178.9	693.23	657.105	739.218	728.254	679.122	783.008
179	692.486	657.659	739.198	727.618	680.51	783.07
179.1	693.074	659.679	738.978	726.765	681.082	783.724
179.2	694.541	660.924	738.506	725.526	681.484	784.447
179.3	696.751	660.087	735.778	725.232	681.389	784.119
179.4	698.727	658.087	732.648	725.242	682.015	783.365
179.5	699.88	656.941	730.384	725.659	684.06	781.959
179.6	698.493	656.738	729.502	725.886	684.833	780.27
179.7	696.54	657.355	729.642	725.824	685.349	779.608
179.8	694.873	657.64	729.809	725.877	685.067	779.658
179.9	694.781	658.173	729.289	725.396	686.609	780.845
180	695.721	658.139	726.997	724.479	687.856	782.582
180.1	695.808	657.704	724.693	723.83	688.437	784.85
180.2	696.418	657.504	721.561	724.331	689.546	786.175
180.3	695.449	656.446	719.988	724.582	690.394	786.522
180.4	694.229	656.086	720.873	724.016	690.727	786.253
180.5	692.628	656.046	722.654	723.182	689.336	784.291
180.6	692.28	655.999	723.244	722.878	688.812	783.061
180.7	692.288	656.192	723.888	723.436	688.606	783.504
180.8	692.491	656.787	724.12	723.015	688.514	784.691
180.9	691.216	657.576	723.936	720.648	689.366	785.212
181	690.238	658.627	722.6	717.711	689.336	785.386
181.1	690.02	661.142	722.948	717.337	689.245	783.794
181.2	690.184	662.581	725.235	718.366	689.07	782.309
181.3	690.274	661.748	727.289	718.975	689.211	781.889
181.4	689.946	659.384	729.903	718.396	689.9	781.663
181.5	690.491	657.108	731.978	717.374	691.333	783.054
181.6	690.355	656.47	733.284	716.196	691.899	783.629
181.7	690.559	657.043	733.714	715.477	691.343	783.536
181.8	691.97	658.186	734.047	714.402	688.831	783.225
181.9	692.252	659.549	735.047	713.364	688.26	782.731
182	691.392	660.872	736.165	712.65	688.162	781.339
182.1	690.154	661.099	737.925	712.099	688.888	779.601
182.2	689.155	660.543	739.601	711.587	690.759	779.051
182.3	688.316	658.884	740.25	710.955	691.43	778.081
182.4	688.474	658.415	741.486	711.544	690.878	776.863
182.5	690.049	659.928	741.892	711.024	689.16	775.671
182.6	691.785	661.745	741.531	709.219	688.242	775.302
182.7	693.464	662.74	741.599	706.715	688.291	775.551
182.8	692.639	662.77	743.478	705.177	689.329	775.366
182.9	691.104	661.427	746.031	704.974	690.882	775.214
183	690.176	660.071	746.846	706.292	692.343	775.148
183.1	689.102	660.334	746.396	707.167	692.557	775.981
183.2	689.144	661.077	744.962	706.22	692.111	776.097
183.3	690.308	662.443	744.231	704.709	692	774.997
183.4	691.78	664.651	743.385	704.247	691.536	774.056
183.5	692.325	666.197	742.993	704.98	691.154	773.951
183.6	692.287	666.053	743.052	705.014	692.688	774.268
183.7	692.893	664.458	743.135	703.569	694.571	774.67
183.8	694.525	662.762	743.415	702.087	696.375	775.6
183.9	695.754	662.075	743.312	700.944	697.486	776.184
184	696.483	662.18	743.356	701.208	696.896	776.978
184.1	698.327	662.135	742.293	701.591	696.072	778.661
184.2	699.534	662.255	741.042	701.824	694.61	779.746
184.3	700.603	662.676	738.519	702.598	694.457	779.401
184.4	701.642	662.67	737.414	702.115	695.142	780.041
184.5	702.456	662.1	737.827	700.052	695.507	780.835
184.6	702.209	661.312	738.358	698.087	696.259	781.502
184.7	701.964	661.813	738.761	695.9	696.467	781.422
184.8	700.781	662.201	737.979	696.575	697.616	781.276
184.9	700.229	664.392	736.318	698.326	698.413	781.343
185	700.964	666.675	734.253	699.141	698.957	781.015
185.1	701.173	669.193	732.571	697.944	699.535	780.274
185.2	699.92	671.336	730.938	696.127	701.132	780.111
185.3	698.998	672.73	729.535	695.397	704.168	780.109
185.4	698.857	672.822	728.052	695.154	706.796	780.787
185.5	698.55	672.282	726.533	693.836	707.204	781.669
185.6	696.901	673.162	724.931	693.438	705.951	781.221
185.7	696.2	675.522	723.933	692.93	704.685	779.873
185.8	697.132	678.335	721.753	692.121	703.647	778.952
185.9	697.93	679.76	720.272	692.826	702.591	777.151
186	699.489	678.95	720.028	694.614	702.571	776.047
186.1	701.379	676.624	720.665	695.213	702.468	774.199
186.2	701.506	675.659	722.242	694.636	701.451	773.073
186.3	699.908	676.605	723.568	694.226	700.304	772.755
186.4	698.082	678.818	722.423	693.931	699.342	772.201
186.5	696.794	680.259	720.167	694.075	698.154	770.863
186.6	695.062	681.661	718.594	695.656	697.436	769.319
186.7	693.959	681.602	718.51	697.302	695.602	769.052
186.8	694.809	680.996	719.025	698.004	693.579	768.933
186.9	696.327	680.952	719.206	698.57	691.684	768.972
187	696.051	680.76	717.651	698.092	690.074	767.885
187.1	695.605	681.494	715.688	696.641	688.901	765.424
187.2	695.312	682.539	713.768	694.529	689.459	763.259
187.3	694.654	683.234	712.524	693.556	689.937	762.304
187.4	693.979	684.316	713.697	693.846	690.263	763.521
187.5	694.629	686.025	714.704	693.975	690.303	766
187.6	696.161	688.297	714.444	694.063	690.586	767.017
187.7	697.275	690.416	713.488	694.671	690.418	765.828
187.8	697.092	691.857	711.092	695.21	690.074	764.956
187.9	696.4	692.437	708.922	695.663	691.08	763.799
188	696.482	691.778	707.6	696.313	692.847	763.184
188.1	695.841	690.869	708.932	697.575	694.735	762.906
188.2	694.068	690.592	710.075	697.739	695.99	762.986
188.3	693.272	691.341	710.57	697.748	695.913	762.544
188.4	693.382	692.833	710.641	697.481	695.386	762.45
188.5	694.14	694.218	710.032	698.058	695.273	761.798
188.6	693.78	694.944	709.711	699.48	695.268	760.822
188.7	693.617	694.988	709.773	702.203	695.733	760.924
188.8	692.424	694.044	710.386	705.086	697.159	761.188
188.9	691.008	693.213	711.328	706.434	698.631	762.463
189	690.395	693.323	711.892	706.743	699.37	763.17
189.1	690.354	694.464	712.217	706.699	698.937	763.557
189.2	691.083	694.764	713.186	707.287	699.619	764.654
189.3	690.822	694.736	714.301	708.373	700.743	764.991
189.4	690.017	694.179	715.086	710.168	701.253	766.008
189.5	688.748	693.985	716.038	711.296	701.638	766.881
189.6	689.093	693.973	715.36	712.97	702.337	767.881
189.7	689.027	693.957	713.553	714.449	702.664	768.034
189.8	687.572	693.328	713.241	715.844	703.098	768.568
189.9	687.477	693.265	713.519	715.893	703.018	768.189
190	686.634	693.699	715.363	716.384	703.089	767.83
190.1	685.199	694.865	716.869	716.543	703.532	767.735
190.2	683.946	696.127	717.208	716.214	704.091	767.795
190.3	683.839	696.353	715.83	717.364	704.464	767.55
190.4	684.366	696.102	713.93	717.791	703.645	766.843
190.5	684.744	696.222	711.741	717.21	702.616	766.053
190.6	683.341	696.593	711.024	716.05	702.951	764.46
190.7	681.473	696.167	711.364	714.198	704.195	762.244
190.8	680.447	696.85	711.994	713.939	705.791	760.116
190.9	680.453	697.763	712.579	714.56	705.823	758.293
191	680.422	699.12	711.742	714.813	704.742	757.221
191.1	679.933	700.503	709.95	713.768	703.196	756.909
191.2	678.375	701.72	707.724	711.932	701.419	756.868
191.3	675.921	701.628	705.738	711.157	700.091	756.001
191.4	673.731	700.578	704.828	711.522	698.639	755.426
191.5	672.366	699.441	705.975	711.845	698.174	755.841
191.6	671.394	699.625	707.946	713.503	698.502	755.164
191.7	670.57	700.966	709.767	715.041	698.13	754.92
191.8	670.085	702.324	710.343	715.66	697.198	754.662
191.9	668.798	702.498	709.007	715.735	696.509	753.545
192	666.55	700.543	709.093	715.61	695.848	752.357
192.1	664.238	697.894	708.926	714.151	695.715	751.391
192.2	662.598	697.804	709.385	713.431	696.203	750.664
192.3	661.354	699.711	709.739	714.379	696.08	749.682
192.4	660.181	701.316	710.899	716.172	696.1	750.145
192.5	660.271	701.722	711.163	715.863	696.197	751.333
192.6	659.385	701.677	710.87	716.078	696.491	752.015
192.7	656.414	701.104	710.824	715.633	695.98	751.004
192.8	652.843	700.206	711.4	714.445	695.252	750.857
192.9	650.852	698.6	712.864	714.121	696.055	750.775
193	649.901	697.773	713.347	716.312	696.094	750.916
193.1	649.3	698.1	712.607	717.885	694.451	750.329
193.2	648.827	699.467	711.209	717.303	694.104	749.078
193.3	648.304	699.551	711.839	716.046	695.266	748.247
193.4	647.298	700.203	713.408	714.865	697.314	746.986
193.5	646.063	700.154	715.656	714.235	697.887	746.004
193.6	644.438	700.633	717.267	715.031	698.208	745.295
193.7	643.382	700.182	718.309	716.707	698.205	746.06
193.8	642.418	700.27	717.905	718.765	697.427	746.139
193.9	641.936	700.355	716.155	719.608	696.308	744.658
194	641.676	699.536	714.158	718.842	694.863	742.764
194.1	641.393	697.854	714.195	718.441	695.176	740.11
194.2	641.53	696.805	715.45	717.69	695.526	739.177
194.3	640.939	696.512	717.133	716.745	697.026	738.986
194.4	640.397	696.143	718.824	715.769	699.276	739.53
194.5	639.325	696.222	718.699	715.332	701.484	739.207
194.6	639.389	696.461	717.4	715.687	702.49	739.615
194.7	639.996	696.364	716.544	716.266	702.092	738.955
194.8	639.178	695.937	715.136	716.268	701.304	738.163
194.9	637.524	696.123	714.252	715.598	701.168	737.651
195	634.903	696.235	715.445	715.109	702.671	736.737
195.1	633.284	696.025	717.089	714.592	705.499	735.716
195.2	631.752	695.931	716.983	714.228	707.649	734.183
195.3	630.52	696.576	715.778	713.711	708.887	732.43
195.4	629.005	697.844	712.85	712.983	708.199	730.989
195.5	628.432	698.546	710.933	712.224	707.313	729.766
195.6	628.844	698.281	710.24	712.495	706.333	728.979
195.7	629.011	698.01	709.476	713.437	706.721	727.391
195.8	628.361	698.019	710.533	714.611	707.728	725.85
195.9	626.81	699.034	711.808	713.786	709.457	724.199
196	624.209	699.624	711.167	712.74	711.413	723.287
196.1	622.624	700.778	709.701	711.517	712.271	723.03
196.2	622.811	701.114	708.28	710.492	712.486	721.761
196.3	622.383	700.078	707.025	709.757	712.025	720.933
196.4	621.091	698.051	705.569	709.456	712.621	720.174
196.5	619.833	697.222	705.761	709.937	714.641	718.98
196.6	617.419	695.745	707.365	709.451	717.558	718.484
196.7	617.674	694.884	708.706	707.813	719.328	718.152
196.8	618.673	694.758	708.043	706.11	719.742	716.867
196.9	619.478	694.036	707.12	706.446	720.677	715.271
197	619.613	693.597	704.857	709.183	720.856	713.076
197.1	619.648	692.787	704.241	712.129	720.306	711.811
197.2	618.978	693.175	704.02	714.39	720.153	710.584
197.3	618.665	693.991	704.331	713.715	720.943	709.593
197.4	618.763	693.653	702.84	711.375	722.15	707.94
197.5	619.902	694.196	702.42	708.261	723.013	705.397
197.6	621.528	694.3	703.066	704.64	723.229	704.247
197.7	623.348	693.283	703.01	702.648	723.82	703.798
197.8	626.125	692.552	703.245	702.496	724.517	703.81
197.9	628.083	692.13	702.868	703.024	724.063	704.503
198	629.23	692.097	704.025	702.441	723.814	704.522
198.1	630.07	692.562	704.638	702.479	723.524	703.703
198.2	629.53	693.261	703.525	701.198	724.195	702.094
198.3	629.189	693.725	702.687	698.665	724.272	700.956
198.4	629.417	693.54	702.347	696.295	723.809	699.753
198.5	630.419	693.361	701.417	695.267	722.664	699.888
198.6	630.443	693.63	700.956	695.508	720.709	700.524
198.7	630.806	693.804	700.851	696.465	720.284	700.142
198.8	630.376	693.263	699.864	695.283	720.692	699.219
198.9	628.395	692.494	697.767	693.078	721.705	697.729
199	627.537	692.161	695.864	690.415	722.125	695.951
199.1	626.916	692.491	694.98	687.656	723.024	695.916
199.2	627.141	693.849	693.623	687.547	723.684	696.563
199.3	626.977	694.516	691.875	687.753	724.993	697.345
199.4	627.063	694.709	689.065	688.229	726.35	698.168
199.5	626.304	694.364	686.517	688.909	726.864	696.673
199.6	625.197	694.311	683.915	687.648	727.332	693.85
[truncated: 3,004 more rows]

[truncated: 53 more sheets: Fig. 3f, Fig. 4b, Fig. 4c, Fig. 4f, Fig. 4h, Fig. 5b, Fig. 5c, Fig. 5d, Fig. 5e, Fig. 5g, Fig. 6c, Fig. 6d, Fig. 6e, Fig. 6f, Fig. 6g, Fig. 6i, Fig. 7a, Fig. 7c, Fig. 7d, Fig. 7e …]
